# Supplementary material for: Integrative profiling of transcriptome and metabolome of skeletal muscle after endurance exercise in a high-fat diet
Source: Clinics (Sao Paulo). 2026 May 28;81:101009. doi: 10.1016/j.clinsp.2026.101009 (PMC13235382; doi:10.1016/j.clinsp.2026.101009)
Supplement: Supplementary file 2 [file mmc2.xlsx]

## Sheet: NE-vs-NC
id	NC_mean	NE_mean	log2(fc)	PValue	FDR	Symbol
ENSMUSG00000061780	144.935	22.967	-2.65778	4.88e-17	8.2e-13	Cfd
ENSMUSG00000002265	4.135	1.23433	-1.74416	1.13e-11	6.83e-08	Peg3
ENSMUSG00000048489	432.736	152.217	-1.50735	1.22e-11	6.83e-08	Depp1
ENSMUSG00000027861	6.166	17.433	1.49941	1.19e-10	4.99e-07	Casq2
ENSMUSG00000022878	13.035	2.20867	-2.56114	1.85e-10	6.23e-07	Adipoq
ENSMUSG00000051726	3.998	1.374	-1.5409	3.69e-10	1.03e-06	Kcnf1
ENSMUSG00000037266	34.3887	14.0863	-1.28764	1.06e-09	2.55e-06	Rsrp1
ENSMUSG00000030278	19.112	3.22433	-2.56741	3.42e-09	7.18e-06	Cidec
ENSMUSG00000028444	14.8417	4.386	-1.75868	4.99e-09	9.32e-06	Cntfr
ENSMUSG00000026489	223.94	551.378	1.29993	1.08e-08	1.81e-05	Coq8a
ENSMUSG00000026576	14.851	42.697	1.52357	4.75e-08	7.25e-05	Atp1b1
ENSMUSG00000031722	8.746	1.711	-2.35378	5.99e-08	7.97e-05	Hp
ENSMUSG00000023078	2.68367	0.439667	-2.60972	6.17e-08	7.97e-05	Cxcl13
ENSMUSG00000034158	14.406	5.01967	-1.52101	1.08e-07	0.000129088	Lrrc58
ENSMUSG00000024014	30.218	9.60233	-1.65395	2.64e-07	0.00029562	Pim1
ENSMUSG00000045573	14.4313	5.64033	-1.35535	2.91e-07	0.000306052	Penk
ENSMUSG00000021390	10.8413	4.37867	-1.30798	3.96e-07	0.00039184	Ogn
ENSMUSG00000024481	2.55233	0.858667	-1.57165	7.27e-07	0.000643396	Lvrn
ENSMUSG00000027077	18.1977	61.0877	1.74713	8.16e-07	0.000685622	Smtnl1
ENSMUSG00000030546	4.35633	0.756667	-2.52538	8.93e-07	0.000714835	Plin1
ENSMUSG00000079017	28.3823	9.457	-1.58554	1.59e-06	0.00121186	Ifi27l2a
ENSMUSG00000028525	26.469	12.1877	-1.11888	1.93e-06	0.00141349	Pde4b
ENSMUSG00000057137	153.936	67.886	-1.18115	2.14e-06	0.00149656	Tmem140
ENSMUSG00000037071	36.1003	10.7397	-1.74906	2.25e-06	0.00151351	Scd1
ENSMUSG00000036390	114.332	40.2037	-1.50783	3.47e-06	0.00222205	Gadd45a
ENSMUSG00000091228	0.001	0.886	9.79116	3.57e-06	0.00222205	Gm20390
ENSMUSG00000033576	3.986	12.1727	1.61063	4.58e-06	0.00265508	Apol6
ENSMUSG00000042607	7.806	3.60733	-1.11365	4.92e-06	0.00275864	Asb4
ENSMUSG00000012705	5.231	1.05033	-2.31624	5.42e-06	0.00293882	Retn
ENSMUSG00000038550	0.684	3.21433	2.23245	6.77e-06	0.00338088	Ciart
ENSMUSG00000021622	990.461	2586.19	1.38466	6.84e-06	0.00338088	Ckmt2
ENSMUSG00000030747	15.369	47.958	1.64175	8.9e-06	0.00427376	Dgat2
ENSMUSG00000033022	5.23467	1.41233	-1.89002	1.02e-05	0.00475945	Cdo1
ENSMUSG00000032554	36.9333	13.223	-1.48187	1.15e-05	0.0051953	Trf
ENSMUSG00000024990	3.58867	0.722	-2.31338	1.18e-05	0.0051953	Rbp4
ENSMUSG00000025380	4.719	1.52833	-1.62652	1.21e-05	0.0051953	Fscn2
ENSMUSG00000028834	1734.91	657.516	-1.39976	1.41e-05	0.00590738	Trim63
ENSMUSG00000055116	20.658	6.51367	-1.66516	1.86e-05	0.00744965	Arntl
ENSMUSG00000037465	29.6213	14.5823	-1.02241	1.98e-05	0.00755295	Klf10
ENSMUSG00000054203	4.26333	1.47167	-1.53453	2.26e-05	0.00814931	Ifi205
ENSMUSG00000026365	3.59133	1.47933	-1.27957	2.28e-05	0.00814931	Cfh
ENSMUSG00000002266	0.787	0.274333	-1.52043	2.47e-05	0.00850873	Zim1
ENSMUSG00000056328	233.514	611.376	1.38855	2.48e-05	0.00850873	Myh1
ENSMUSG00000031767	12.4807	25.9677	1.05702	3.05e-05	0.0102382	Nudt7
ENSMUSG00000040441	1.34667	4.53767	1.75256	3.53e-05	0.011469	Slc26a10
ENSMUSG00000073418	3.597	1.535	-1.22856	3.55e-05	0.011469	C4b
ENSMUSG00000040564	4.44967	0.677667	-2.71505	3.83e-05	0.0121288	Apoc1
ENSMUSG00000030772	25.5267	10.7203	-1.25166	4.59e-05	0.0135404	Dkk3
ENSMUSG00000034853	0.71	1.81033	1.35036	5.31e-05	0.0153745	Acot11
ENSMUSG00000059824	11.6793	28.5983	1.29197	5.84e-05	0.0164075	Dbp
ENSMUSG00000039633	7.44533	3.32467	-1.16313	6.94e-05	0.018943	Lonrf1
ENSMUSG00000035948	0.871667	0.302	-1.52923	6.99e-05	0.018943	Acss3
ENSMUSG00000001768	4.67333	2.25867	-1.04898	7.24e-05	0.0193108	Rin2
ENSMUSG00000029445	0.837667	0.0306667	-4.77163	7.74e-05	0.0203322	Hpd
ENSMUSG00000037411	1.14367	3.45333	1.59432	7.91e-05	0.0204417	Serpine1
ENSMUSG00000024134	7.95867	3.22133	-1.30487	8.54e-05	0.0217552	Six2
ENSMUSG00000030671	0.477	0.132667	-1.84618	9.02e-05	0.0226146	Pde3b
ENSMUSG00000050310	1.97367	0.862333	-1.19456	9.15e-05	0.0226148	Rictor
ENSMUSG00000052468	0.111333	0.924	3.05301	0.000102894	0.0249473	Pmp2
ENSMUSG00000073830	2.10333	0.122667	-4.09986	0.000103922	0.0249473	Mup14
ENSMUSG00000074634	22.5283	10.2797	-1.13195	0.000107026	0.0253305	Tmem267
ENSMUSG00000008845	2.45333	0.828333	-1.56646	0.000119433	0.0274926	Cd163
ENSMUSG00000047407	17.923	8.859	-1.0166	0.000122312	0.0277747	Tgif1
ENSMUSG00000002997	0.737	0.18	-2.03367	0.000128493	0.028348	Prkar2b
ENSMUSG00000052974	1.14233	0.260333	-2.13355	0.000129898	0.028348	Cyp2f2
ENSMUSG00000057604	55.527	131.366	1.24233	0.000137951	0.0294001	Lmcd1
ENSMUSG00000032578	12.0143	4.19933	-1.51652	0.000145107	0.0304798	Cish
ENSMUSG00000036452	3.458	1.28933	-1.42331	0.000152978	0.0314719	Arhgap26
ENSMUSG00000045761	0.892333	2.26067	1.34109	0.000167361	0.0337397	Togaram2
ENSMUSG00000073834	1.27	0.0406667	-4.96484	0.000174124	0.034023	Mup11
ENSMUSG00000105340	0.098	0.001	-6.61471	0.000178884	0.0343371	Gm42878
ENSMUSG00000066361	0.791667	0.145667	-2.44222	0.000187362	0.0349825	Serpina3c
ENSMUSG00000046828	1.27267	0.412667	-1.62481	0.000205514	0.0371339	Mettl21e
ENSMUSG00000022094	9.26533	3.599	-1.36425	0.000211911	0.0373591	Slc39a14
ENSMUSG00000028356	0.545667	0.001	-9.09188	0.000217235	0.0373591	Ambp
ENSMUSG00000070425	0.491667	0.117	-2.07117	0.000217876	0.0373591	Xntrpc
ENSMUSG00000024529	4.61267	2.08167	-1.14786	0.000230934	0.0391981	Lox
ENSMUSG00000029195	0.157333	0.001	-7.29768	0.000255547	0.0429422	Klb
ENSMUSG00000035963	29.3067	13.257	-1.14447	0.000262207	0.0434331	Odf3l2
ENSMUSG00000030170	0.901	2.3	1.35203	0.000289703	0.0472638	Wnt5b
ENSMUSG00000039238	0.0256667	0.305	3.57084	0.000302497	0.0488765	Zfp750

## Sheet: HFD-vs-NC
id	NC_mean	HFD_mean	log2(fc)	PValue	FDR	Symbol
ENSMUSG00000048489	432.736	20.0917	-4.42882	2.63955e-105	4.41411e-101	Depp1
ENSMUSG00000071637	90.976	12.4507	-2.86926	5.3615e-57	4.48302e-53	Cebpd
ENSMUSG00000059824	11.6793	108.233	3.21211	9.85349e-57	5.49266e-53	Dbp
ENSMUSG00000008348	11673.9	1871.95	-2.64067	7.90016e-42	3.30286e-38	Ubc
ENSMUSG00000027075	62.5317	12.045	-2.37615	1.08021e-38	3.61286e-35	Slc43a1
ENSMUSG00000038332	36.92	8.342	-2.14594	1.04219e-30	2.90476e-27	Sesn1
ENSMUSG00000038550	0.684	11.4573	4.06613	2.07036e-30	4.94609e-27	Ciart
ENSMUSG00000024222	33.197	10.1247	-1.71318	2.32626e-28	4.86275e-25	Fkbp5
ENSMUSG00000028834	1734.91	193.845	-3.16189	8.01015e-27	1.48837e-23	Trim63
ENSMUSG00000031490	79.409	25.3643	-1.6465	3.08953e-26	5.16663e-23	Eif4ebp1
ENSMUSG00000002265	4.135	0.806667	-2.35784	1.09021e-25	1.65741e-22	Peg3
ENSMUSG00000022358	309.327	72.4297	-2.09448	7.40758e-25	1.03231e-21	Fbxo32
ENSMUSG00000036390	114.332	17.161	-2.73602	6.40489e-24	8.23916e-21	Gadd45a
ENSMUSG00000057137	153.936	32.493	-2.24413	1.84348e-23	2.20203e-20	Tmem140
ENSMUSG00000040715	29.459	7.98033	-1.88419	6.16206e-23	6.86987e-20	Rsc1a1
ENSMUSG00000035963	29.3067	5.91	-2.31	5.43391e-21	5.67946e-18	Odf3l2
ENSMUSG00000073375	279.251	56.8377	-2.29664	1.98459e-20	1.95226e-17	Lrrc30
ENSMUSG00000083012	8.25133	0.001	-13.0104	1.06905e-19	9.93209e-17	Fam220a
ENSMUSG00000024190	15.4947	46.5263	1.58628	1.81782e-18	1.59997e-15	Dusp1
ENSMUSG00000025380	4.719	0.412333	-3.5166	7.76168e-18	6.48993e-15	Fscn2
ENSMUSG00000040128	176.69	74.8513	-1.23912	1.61862e-17	1.28896e-14	Pnrc1
ENSMUSG00000021281	5.97633	25.1643	2.07405	1.76096e-17	1.33857e-14	Tnfaip2
ENSMUSG00000047407	17.923	4.71967	-1.92506	6.07524e-17	4.41723e-14	Tgif1
ENSMUSG00000078515	31.342	11.929	-1.39362	1.84265e-16	1.28394e-13	Ddi2
ENSMUSG00000050777	92.091	35.14	-1.38995	2.00969e-16	1.34432e-13	Tmem37
ENSMUSG00000040435	72.7177	26.0087	-1.48331	1.78533e-15	1.14831e-12	Ppp1r15a
ENSMUSG00000021477	124.915	59.701	-1.06512	3.68382e-15	2.28165e-12	Ctsl
ENSMUSG00000087408	4.11367	16.3487	1.99068	2.05952e-14	1.18764e-11	Cers1
ENSMUSG00000031596	20.9747	9.764	-1.1031	4.91842e-14	2.65325e-11	Slc7a2
ENSMUSG00000030103	17.7447	64.5723	1.86353	1.12528e-13	5.88066e-11	Bhlhe40
ENSMUSG00000037762	5.37267	2.203	-1.28617	2.30994e-13	1.17058e-10	Slc16a9
ENSMUSG00000074622	4.14067	25.8067	2.63981	4.07138e-13	2.00252e-10	Mafb
ENSMUSG00000028444	14.8417	4.17933	-1.82831	1.20935e-12	5.77828e-10	Cntfr
ENSMUSG00000004939	12.8257	71.572	2.48036	2.31626e-12	1.07597e-09	Nmrk2
ENSMUSG00000032010	26.4403	75.9327	1.52198	2.78002e-12	1.2565e-09	Usp2
ENSMUSG00000030967	28.5467	13.0327	-1.13119	3.37657e-12	1.48596e-09	Zranb1
ENSMUSG00000023078	2.68367	0.164667	-4.02659	3.581e-12	1.53552e-09	Cxcl13
ENSMUSG00000042292	2.47	14.1873	2.52202	4.26181e-12	1.78176e-09	Mrtfa
ENSMUSG00000032177	3.857	15.7683	2.03148	5.13458e-12	2.09428e-09	Pde4a
ENSMUSG00000022357	90.6903	32.429	-1.48366	8.44143e-12	3.28695e-09	Klhl38
ENSMUSG00000000184	1.006	3.95333	1.97444	8.45175e-12	3.28695e-09	Ccnd2
ENSMUSG00000052512	0.307333	2.43933	2.98861	1.29909e-11	4.93743e-09	Nav2
ENSMUSG00000074794	23.4727	7.66	-1.61557	1.4108e-11	5.24284e-09	Arrdc3
ENSMUSG00000049550	161.344	60.201	-1.42228	1.81784e-11	6.60864e-09	Clip1
ENSMUSG00000021215	18.8117	9.24367	-1.02509	1.87012e-11	6.65404e-09	Net1
ENSMUSG00000034714	2.18867	6.882	1.65278	2.08431e-11	7.26167e-09	Ttyh2
ENSMUSG00000070348	1.09	5.56633	2.3524	2.97929e-11	1.01679e-08	Ccnd1
ENSMUSG00000041775	38.307	17.568	-1.12466	4.38511e-11	1.43788e-08	Mapk1ip1
ENSMUSG00000032826	3.13933	15.711	2.32324	8.20767e-11	2.58975e-08	Ank2
ENSMUSG00000037977	4.24733	19.831	2.22313	1.04659e-10	3.1822e-08	6430571L13Rik
ENSMUSG00000024014	30.218	8.30533	-1.8633	1.38268e-10	4.12904e-08	Pim1
ENSMUSG00000005413	41.154	11.3683	-1.85601	1.53318e-10	4.49814e-08	Hmox1
ENSMUSG00000003949	1.00233	4.24233	2.0815	2.72734e-10	7.86367e-08	Hlf
ENSMUSG00000067081	4.04067	15.8	1.96726	3.3793e-10	9.57832e-08	Asb18
ENSMUSG00000050164	0.467	2.94033	2.65449	4.94736e-10	1.37053e-07	Mchr1
ENSMUSG00000071042	2.82767	7.667	1.43905	6.555e-10	1.73999e-07	Rasgrp3
ENSMUSG00000037573	50.634	125.629	1.31099	7.60554e-10	1.9873e-07	Tob1
ENSMUSG00000030161	175.701	57.827	-1.60331	8.75406e-10	2.22101e-07	Gabarapl1
ENSMUSG00000027559	116.058	384.751	1.72908	8.86525e-10	2.22101e-07	Car3
ENSMUSG00000055866	0.925	4.123	2.15617	8.89839e-10	2.22101e-07	Per2
ENSMUSG00000022416	1.052	0.229	-2.19972	1.22391e-09	3.00991e-07	Cacna1i
ENSMUSG00000063415	4.038	1.23733	-1.70641	1.28543e-09	3.11541e-07	Cyp26b1
ENSMUSG00000062713	1.46333	5.531	1.91828	1.36542e-09	3.26199e-07	Sim2
ENSMUSG00000029167	1.14567	3.37967	1.56069	1.43697e-09	3.38456e-07	Ppargc1a
ENSMUSG00000041378	63.5567	27.232	-1.22274	1.62173e-09	3.7667e-07	Cldn5
ENSMUSG00000091712	0.844	3.26167	1.95029	2.3058e-09	5.28218e-07	Sec14l5
ENSMUSG00000056501	79.999	39.258	-1.027	2.83961e-09	6.41714e-07	Cebpb
ENSMUSG00000040964	10.661	31.3777	1.5574	2.88633e-09	6.43574e-07	Arhgef10l
ENSMUSG00000039936	1.63967	4.35767	1.41015	3.78801e-09	8.33512e-07	Pik3cd
ENSMUSG00000022309	0.663667	2.48367	1.90394	4.27016e-09	9.15935e-07	Angpt1
ENSMUSG00000034158	14.406	5.79167	-1.31462	4.73432e-09	9.86718e-07	Lrrc58
ENSMUSG00000022483	0.783	0.123	-2.67035	4.81377e-09	9.86718e-07	Col2a1
ENSMUSG00000042129	2.851	1.14933	-1.31067	4.82763e-09	9.86718e-07	Rassf4
ENSMUSG00000033624	4.22033	15.512	1.87796	4.86653e-09	9.86718e-07	Pdpr
ENSMUSG00000026077	1.532	0.065	-4.55883	4.8973e-09	9.86718e-07	Npas2
ENSMUSG00000029417	0.351333	1.96467	2.48337	5.54246e-09	1.10341e-06	Cxcl9
ENSMUSG00000025981	4.483	14.314	1.67489	5.95689e-09	1.15834e-06	Coq10b
ENSMUSG00000023243	1.466	0.333667	-2.13541	6.77608e-09	1.30249e-06	Kcnk5
ENSMUSG00000036452	3.458	0.88	-1.97436	7.47475e-09	1.42046e-06	Arhgap26
ENSMUSG00000022548	104.713	35.8307	-1.54718	8.25028e-09	1.55022e-06	Apod
ENSMUSG00000039221	58.6463	25.056	-1.22688	8.66658e-09	1.59637e-06	Rpl22l1
ENSMUSG00000047875	9.98867	24.4713	1.29273	8.68679e-09	1.59637e-06	Gpr157
ENSMUSG00000046806	4.18167	1.928	-1.11697	9.71429e-09	1.76578e-06	Cyren
ENSMUSG00000023153	72.8173	29.5087	-1.30314	1.02101e-08	1.83595e-06	Tmem52
ENSMUSG00000037411	1.14367	6.271	2.45503	1.34827e-08	2.39864e-06	Serpine1
ENSMUSG00000036492	2.20367	0.291	-2.92081	1.60592e-08	2.76864e-06	Rnf39
ENSMUSG00000033871	0.29	1.70033	2.55169	1.90785e-08	3.25561e-06	Ppargc1b
ENSMUSG00000027947	1.83067	0.674667	-1.44012	1.96353e-08	3.31678e-06	Il6ra
ENSMUSG00000069372	49.042	17.168	-1.5143	1.98774e-08	3.3241e-06	Ctxn3
ENSMUSG00000020747	11.1463	24.7853	1.15292	2.10827e-08	3.49075e-06	Tmem94
ENSMUSG00000013236	2.35167	5.99267	1.34951	2.20676e-08	3.61801e-06	Ptprs
ENSMUSG00000028445	19.253	9.25167	-1.0573	2.30036e-08	3.73484e-06	Enho
ENSMUSG00000090015	5.31033	0.660333	-3.00754	2.43882e-08	3.88423e-06	Gm15446
ENSMUSG00000037692	2.237	6.04433	1.43402	2.79226e-08	4.40519e-06	Ahdc1
ENSMUSG00000026365	3.59133	1.08667	-1.72461	3.07344e-08	4.80347e-06	Cfh
ENSMUSG00000024754	1.32533	3.12333	1.23673	3.11502e-08	4.82338e-06	Cemip2
ENSMUSG00000032860	8.50233	20.8847	1.29651	3.53421e-08	5.42226e-06	P2ry2
ENSMUSG00000060548	10.03	4.515	-1.15152	3.67465e-08	5.55169e-06	Tnfrsf19
ENSMUSG00000030087	47.0857	18.953	-1.31286	3.68497e-08	5.55169e-06	Klf15
ENSMUSG00000068373	0.195	0.766333	1.9745	3.79691e-08	5.66927e-06	D430041D05Rik
ENSMUSG00000021062	0.534	3.77233	2.82055	4.46153e-08	6.49155e-06	Rab15
ENSMUSG00000061436	1.47367	3.74867	1.34697	4.62462e-08	6.66703e-06	Hipk2
ENSMUSG00000039376	18.7277	45.2847	1.27385	4.90264e-08	6.94804e-06	Synpo2l
ENSMUSG00000094410	0.753667	2.01767	1.42069	5.43286e-08	7.55714e-06	Zbed6
ENSMUSG00000054717	4.83733	2.06233	-1.22993	5.4651e-08	7.55714e-06	Hmgb2
ENSMUSG00000039633	7.44533	3.30933	-1.1698	5.468e-08	7.55714e-06	Lonrf1
ENSMUSG00000045211	18.6547	8.85233	-1.07541	5.70088e-08	7.81441e-06	Nudt18
ENSMUSG00000089945	0.001	0.333333	8.38082	5.87448e-08	7.9869e-06	Pakap
ENSMUSG00000027111	3.67267	10.808	1.5572	7.37695e-08	9.94878e-06	Itga6
ENSMUSG00000021223	0.256	1.72867	2.75544	8.05706e-08	1.07791e-05	Papln
ENSMUSG00000025511	12.27	25.716	1.06753	1.00357e-07	1.32148e-05	Tspan4
ENSMUSG00000038582	11.7593	26.824	1.18972	1.07564e-07	1.40531e-05	Pptc7
ENSMUSG00000020034	68.496	29.2677	-1.22671	1.1446e-07	1.4724e-05	Tcp11l2
ENSMUSG00000032220	7.55033	3.66967	-1.04089	1.58305e-07	2.00141e-05	Myo1e
ENSMUSG00000035606	6.73033	55.8037	3.05161	1.59174e-07	2.00141e-05	Ky
ENSMUSG00000025938	0.825333	2.604	1.65768	2.14452e-07	2.67633e-05	Slco5a1
ENSMUSG00000030110	0.557333	1.85833	1.7374	2.33158e-07	2.88822e-05	Ret
ENSMUSG00000039087	2.71	7.046	1.37851	2.42875e-07	2.98647e-05	Rreb1
ENSMUSG00000051495	15.235	7.615	-1.00047	2.65442e-07	3.24014e-05	Irf2bp2
ENSMUSG00000024411	0.520667	2.12433	2.02858	2.83852e-07	3.41501e-05	Aqp4
ENSMUSG00000031790	4.883	10.4097	1.09208	2.98291e-07	3.5483e-05	Mmp15
ENSMUSG00000038855	11.211	28.4883	1.34546	3.00941e-07	3.5483e-05	Itpkb
ENSMUSG00000063382	3.268	7.13567	1.12664	3.01297e-07	3.5483e-05	Bcl9l
ENSMUSG00000052276	2.21533	7.59	1.77658	3.13894e-07	3.6707e-05	Ostn
ENSMUSG00000019850	0.677333	2.12533	1.64975	3.61921e-07	4.14548e-05	Tnfaip3
ENSMUSG00000002346	7.367	18.037	1.29181	3.65545e-07	4.15851e-05	Slc25a42
ENSMUSG00000090698	0.528333	1.93233	1.87082	3.71801e-07	4.2011e-05	Apold1
ENSMUSG00000038248	1.93067	4.602	1.25316	3.84553e-07	4.31603e-05	Sobp
ENSMUSG00000029862	15.5097	33.202	1.0981	3.89751e-07	4.34521e-05	Clcn1
ENSMUSG00000006445	1.34667	3.34367	1.31204	4.19213e-07	4.64271e-05	Epha2
ENSMUSG00000030022	1.11867	2.629	1.23273	4.30697e-07	4.73851e-05	Adamts9
ENSMUSG00000117679	18.0607	7.68767	-1.23223	5.32724e-07	5.74758e-05	Apbb3
ENSMUSG00000038776	18.1563	37.0933	1.03069	5.42856e-07	5.78402e-05	Ephx1
ENSMUSG00000046828	1.27267	0.281333	-2.1775	5.43019e-07	5.78402e-05	Mettl21e
ENSMUSG00000056666	25.736	62.857	1.28829	6.21299e-07	6.57594e-05	Retsat
ENSMUSG00000023809	21.488	43.5773	1.02005	6.75491e-07	7.10455e-05	Rps6ka2
ENSMUSG00000030084	1.989	4.459	1.16468	7.20542e-07	7.53101e-05	Plxna1
ENSMUSG00000020848	1.233	0.271	-2.18581	7.26907e-07	7.55035e-05	Doc2b
ENSMUSG00000011179	392.433	182.734	-1.1027	7.70118e-07	7.86613e-05	Odc1
ENSMUSG00000052920	0.927667	2.662	1.52083	8.10259e-07	8.21209e-05	Prkg1
ENSMUSG00000022383	0.201667	1.284	2.6706	8.3557e-07	8.41761e-05	Ppara
ENSMUSG00000035735	1.398	3.218	1.2028	8.49618e-07	8.45724e-05	Dagla
ENSMUSG00000014498	2.76167	7.838	1.50495	8.84028e-07	8.74769e-05	Ankrd52
ENSMUSG00000005580	2.10267	6.64967	1.66106	9.37498e-07	9.21248e-05	Adcy9
ENSMUSG00000031788	5.42567	12.2307	1.17263	1.09883e-06	0.000106218	Kifc3
ENSMUSG00000026604	1.67633	3.425	1.03079	1.10607e-06	0.000106303	Ptpn14
ENSMUSG00000019577	1155.67	517.438	-1.15928	1.15549e-06	0.000110419	Pdk4
ENSMUSG00000048897	2.371	6.70233	1.49917	1.18178e-06	0.000112289	Zfp710
ENSMUSG00000024481	2.55233	0.927667	-1.46014	1.2002e-06	0.000113395	Lvrn
ENSMUSG00000038764	3.38367	11.5887	1.77606	1.26351e-06	0.000118706	Ptpn3
ENSMUSG00000028339	5.13767	10.6807	1.05582	1.30502e-06	0.000121921	Col15a1
ENSMUSG00000031889	39.0527	16.8337	-1.21407	1.31262e-06	0.00012195	Phaf1
ENSMUSG00000027200	1.72867	3.857	1.15782	1.34231e-06	0.000124019	Sema6d
ENSMUSG00000031609	9.203	3.90967	-1.23506	1.63822e-06	0.000149705	Sap30
ENSMUSG00000034987	0.0746667	0.640333	3.10029	1.66904e-06	0.000151063	Hrh2
ENSMUSG00000021277	1.48767	3.29	1.14504	1.67115e-06	0.000151063	Traf3
ENSMUSG00000031561	0.694333	1.893	1.44697	1.79046e-06	0.000160978	Tenm3
ENSMUSG00000000317	3.205	8.731	1.44582	2.18454e-06	0.000189286	Bcl6b
ENSMUSG00000055044	14.013	42.378	1.59655	2.34545e-06	0.000201143	Pdlim1
ENSMUSG00000006641	1.725	4.629	1.4241	2.477e-06	0.000209437	Slc5a6
ENSMUSG00000035629	4.77033	9.74967	1.03126	2.47973e-06	0.000209437	Rubcn
ENSMUSG00000021733	0.699	1.514	1.115	2.49928e-06	0.000210027	Slc4a7
ENSMUSG00000044788	0.964333	2.866	1.57143	2.68043e-06	0.000223009	Fads6
ENSMUSG00000086040	2.54533	6.062	1.25194	2.87752e-06	0.000238222	Wipf3
ENSMUSG00000022602	2.83467	0.952	-1.57415	2.91727e-06	0.000240273	Arc
ENSMUSG00000054978	3.83867	8.281	1.1092	2.93103e-06	0.000240273	Kbtbd13
ENSMUSG00000025650	0.663333	0.209333	-1.66393	3.044e-06	0.000248316	Col7a1
ENSMUSG00000001983	10.9947	25.1463	1.19354	3.46611e-06	0.000278672	Taco1
ENSMUSG00000074971	10.5933	4.13533	-1.35708	3.69038e-06	0.000294723	Fibin
ENSMUSG00000057132	0.648	0.001	-9.33985	3.70931e-06	0.000294723	Rpgrip1
ENSMUSG00000032788	1.46767	3.45667	1.23586	3.73625e-06	0.000294723	Pdxk
ENSMUSG00000050592	1.46367	4.921	1.74936	4.0805e-06	0.000315918	Fam78a
ENSMUSG00000033565	4.314	10.6303	1.30109	4.46374e-06	0.000339305	Rbfox2
ENSMUSG00000039652	4.11833	8.705	1.07978	4.48889e-06	0.000339673	Cpeb3
ENSMUSG00000018428	12.1247	28.2913	1.22242	4.52644e-06	0.000340972	Akap1
ENSMUSG00000021725	2.19933	4.87733	1.14903	4.72919e-06	0.000354647	Parp8
ENSMUSG00000026447	1.822	5.12	1.49062	5.10958e-06	0.000381462	Pik3c2b
ENSMUSG00000036473	0.605	1.67067	1.46542	5.15847e-06	0.000382343	Tbc1d24
ENSMUSG00000032041	2.21767	5.21867	1.23464	5.16711e-06	0.000382343	Tirap
ENSMUSG00000021765	1.97167	0.693	-1.50849	5.21299e-06	0.000384039	Fst
ENSMUSG00000028736	0.246	1.07633	2.12939	5.49653e-06	0.000403151	Pax7
ENSMUSG00000114470	2.35567	0.487	-2.27414	5.57776e-06	0.000407322	Gm49395
ENSMUSG00000030657	0.263	0.728333	1.46954	5.65653e-06	0.000409491	Xylt1
ENSMUSG00000030315	2.80233	7.45833	1.41222	5.6909e-06	0.000409491	Vgll4
ENSMUSG00000039239	2.16567	4.82767	1.15651	5.70539e-06	0.000409491	Tgfb2
ENSMUSG00000049225	11.868	29.3853	1.30802	5.84489e-06	0.000417709	Pdp1
ENSMUSG00000047731	73.5967	35.5393	-1.05022	6.72913e-06	0.000474815	Wbp1l
ENSMUSG00000030123	8.37167	18.9483	1.17848	7.09377e-06	0.000492237	Plxnd1
ENSMUSG00000038418	2.58767	8.655	1.74188	7.13592e-06	0.000493115	Egr1
ENSMUSG00000020108	31.991	14.117	-1.18023	7.18459e-06	0.000494436	Ddit4
ENSMUSG00000013275	7.469	18.403	1.30095	8.11e-06	0.000549083	Slc41a1
ENSMUSG00000002032	0.941667	3.561	1.91899	8.49945e-06	0.000570829	Tmem25
ENSMUSG00000044167	8.448	3.67433	-1.20113	8.75154e-06	0.000585408	Foxo1
ENSMUSG00000019278	31.7177	14.0407	-1.17568	8.91292e-06	0.000593828	Dpep1
ENSMUSG00000025810	5.168	11.4847	1.15203	9.28497e-06	0.000613725	Nrp1
ENSMUSG00000051855	0.82	2.15667	1.39511	9.32887e-06	0.0006142	Mest
ENSMUSG00000055116	20.658	3.949	-2.38714	9.64915e-06	0.000630323	Arntl
ENSMUSG00000068566	15.159	33.5653	1.1468	9.75675e-06	0.000630686	Myadm
ENSMUSG00000024168	11.9983	26.8077	1.15981	9.76142e-06	0.000630686	Tmem204
ENSMUSG00000047003	0.454333	1.22867	1.43527	1.04167e-05	0.000669994	Zfp41
ENSMUSG00000045573	14.4313	5.80433	-1.314	1.08968e-05	0.000695895	Penk
ENSMUSG00000028179	2.99233	1.07967	-1.47068	1.10287e-05	0.000695973	Cth
ENSMUSG00000020911	1.70333	0.474667	-1.84337	1.12403e-05	0.000706659	Krt19
ENSMUSG00000031767	12.4807	29.6157	1.24667	1.21119e-05	0.000756788	Nudt7
ENSMUSG00000050345	0.507	0.001	-8.98584	1.21525e-05	0.000756788	4930486L24Rik
ENSMUSG00000024087	1.358	0.418	-1.69991	1.25526e-05	0.0007746	Cyp1b1
ENSMUSG00000068270	1.696	3.48033	1.03709	1.37782e-05	0.000837866	Shroom4
ENSMUSG00000051650	1.022	4.31233	2.07707	1.46127e-05	0.000882197	B3gnt2
ENSMUSG00000034853	0.71	2.224	1.64727	1.51018e-05	0.000908444	Acot11
ENSMUSG00000003477	91.3023	39.2693	-1.21725	1.60758e-05	0.000961492	Inmt
ENSMUSG00000017491	0.545667	2.031	1.8961	1.60987e-05	0.000961492	Rarb
ENSMUSG00000035181	1.703	4.587	1.42947	1.64772e-05	0.000976538	Heatr5a
ENSMUSG00000023953	3.36333	6.886	1.03377	1.65258e-05	0.000976538	Polh
ENSMUSG00000049097	0.218333	1.132	2.37427	1.81475e-05	0.00106112	Ankrd34a
ENSMUSG00000074063	27.1183	13.5457	-1.00144	1.83876e-05	0.00107054	Osgin1
ENSMUSG00000019338	1.94167	4.62033	1.2507	2.06131e-05	0.00118052	Zfp687
ENSMUSG00000039976	3.41367	6.86167	1.00724	2.16063e-05	0.00122899	Tbc1d16
ENSMUSG00000024891	1.00233	2.93233	1.54869	2.48737e-05	0.00140055	Slc29a2
ENSMUSG00000022661	5.931	13.2677	1.16157	2.50155e-05	0.0014038	Cd200
ENSMUSG00000048126	3.07433	7.79467	1.34221	2.52862e-05	0.00141425	Col6a3
ENSMUSG00000020092	2.57933	5.68333	1.13974	2.68153e-05	0.00148889	Pald1
ENSMUSG00000034570	0.584667	2.01033	1.78175	2.68878e-05	0.00148889	Inpp5j
ENSMUSG00000026473	435.54	101.02	-2.10817	2.86306e-05	0.00157239	Glul
ENSMUSG00000027861	6.166	19.2887	1.64535	2.86779e-05	0.00157239	Casq2
ENSMUSG00000060206	0.656667	1.487	1.17917	2.89451e-05	0.00157671	Zfp462
ENSMUSG00000032086	6.96633	15.388	1.14333	2.9152e-05	0.00158282	Bace1
ENSMUSG00000018796	67.606	183.878	1.44353	2.93612e-05	0.00158902	Acsl1
ENSMUSG00000024978	24.4193	50.4443	1.04667	3.61143e-05	0.00190517	Gpam
ENSMUSG00000045777	4.00667	1.79267	-1.1603	3.83184e-05	0.00200571	Ifitm10
ENSMUSG00000040631	4.16933	9.19467	1.14098	3.89103e-05	0.00201576	Dok4
ENSMUSG00000025959	1.09533	2.40833	1.13667	4.01612e-05	0.00206627	Klf7
ENSMUSG00000031016	0.622333	2.02967	1.70548	4.30274e-05	0.00218044	Wee1
ENSMUSG00000028957	0.962667	3.081	1.67829	4.44431e-05	0.00223862	Per3
ENSMUSG00000025479	29.5107	3.76	-2.97243	4.4947e-05	0.0022572	Cyp2e1
ENSMUSG00000026576	14.851	72.3953	2.28534	4.53556e-05	0.00226917	Atp1b1
ENSMUSG00000050947	9.65733	19.775	1.03398	4.54566e-05	0.00226917	Amigo1
ENSMUSG00000002266	0.787	0.368	-1.09666	4.85423e-05	0.00240882	Zim1
ENSMUSG00000023034	39.7127	104.635	1.39769	5.06505e-05	0.00249861	Nr4a1
ENSMUSG00000032724	1.21567	3.295	1.43853	5.24437e-05	0.00256438	Abtb2
ENSMUSG00000002910	71.5687	33.713	-1.08602	5.33853e-05	0.00260281	Arrdc2
ENSMUSG00000036959	1.274	2.85433	1.16379	5.46271e-05	0.00264026	Bcorl1
ENSMUSG00000023951	16.0633	36.9207	1.20066	5.56059e-05	0.00267982	Vegfa
ENSMUSG00000037940	0.479333	1.79867	1.90783	5.63179e-05	0.00269087	Inpp4b
ENSMUSG00000026311	1.766	3.63867	1.04292	5.73117e-05	0.00273055	Asb1
ENSMUSG00000030256	5.23133	12.4323	1.24885	5.75347e-05	0.00273339	Bhlhe41
ENSMUSG00000036862	0.764667	1.58767	1.05401	5.90912e-05	0.00279938	Dchs1
ENSMUSG00000043439	1.73867	0.573667	-1.5997	6.04108e-05	0.00285381	Epop
ENSMUSG00000020393	8.95167	19.6853	1.13689	6.43255e-05	0.00299642	Kremen1
ENSMUSG00000033022	5.23467	1.72633	-1.60039	6.46488e-05	0.00300312	Cdo1
ENSMUSG00000052516	0.0123333	0.272667	4.4665	6.50191e-05	0.00300817	Robo2
ENSMUSG00000031618	1.178	2.691	1.1918	6.51173e-05	0.00300817	Nr3c2
ENSMUSG00000070803	9.647	24.8523	1.36523	6.54715e-05	0.0030162	Cited4
ENSMUSG00000054855	2.95567	1.076	-1.45781	6.96051e-05	0.00318906	Rnd1
ENSMUSG00000030683	0.322333	0.911	1.4989	7.0437e-05	0.00321835	Sez6l2
ENSMUSG00000042246	1.15133	2.54	1.14152	7.27546e-05	0.00331519	Tmc7
ENSMUSG00000028383	13.2277	28.6573	1.11535	8.4445e-05	0.00374582	Hsdl2
ENSMUSG00000037020	2.26933	0.972333	-1.22275	8.52594e-05	0.00377194	Wdr62
ENSMUSG00000079278	35.5783	76.5663	1.10571	8.60987e-05	0.00379902	Tmem233
ENSMUSG00000022122	4.754	10.715	1.17242	9.05954e-05	0.00395568	Ednrb
ENSMUSG00000026640	1.43233	2.97367	1.05388	9.59974e-05	0.00414823	Plxna2
ENSMUSG00000022094	9.26533	3.82533	-1.27626	9.83075e-05	0.00422892	Slc39a14
ENSMUSG00000031523	5.08933	10.4153	1.03316	9.83705e-05	0.00422892	Dlc1
ENSMUSG00000013584	0.377	1.66267	2.14086	0.00010215	0.00438015	Aldh1a2
ENSMUSG00000031990	4.91533	11.3587	1.20843	0.000102882	0.00439212	Jam3
ENSMUSG00000070576	4.598	9.20933	1.00209	0.000102955	0.00439212	Mn1
ENSMUSG00000042622	6.27267	2.177	-1.52674	0.000105248	0.00445585	Maff
ENSMUSG00000040564	4.44967	0.714333	-2.63903	0.000107669	0.00453323	Apoc1
ENSMUSG00000024525	1.099	3.27	1.5731	0.000107902	0.00453323	Impa2
ENSMUSG00000034684	2.653	6.20533	1.22588	0.000110106	0.00459178	Sema3f
ENSMUSG00000022899	1.293	0.369	-1.80903	0.000111262	0.00461964	Slc15a2
ENSMUSG00000022353	2.37533	4.94233	1.05706	0.000112377	0.0046402	Mtss1
ENSMUSG00000042895	46.2413	114.993	1.3143	0.000113825	0.00468842	Abra
ENSMUSG00000055003	1.637	0.57	-1.52202	0.000117771	0.00481537	Lrtm2
ENSMUSG00000000792	0.0226667	0.362	3.99735	0.00012087	0.0048824	Slc5a5
ENSMUSG00000037010	0.330667	1.08767	1.71779	0.000122946	0.00494236	Apln
ENSMUSG00000023868	0.369	1.13033	1.61506	0.000124378	0.00498793	Pde10a
ENSMUSG00000027544	1.46033	3.17033	1.11834	0.000125358	0.0050152	Nfatc2
ENSMUSG00000051331	0.260333	0.717667	1.46295	0.000125962	0.00502736	Cacna1c
ENSMUSG00000021559	2.255	0.986333	-1.19298	0.00013087	0.00518238	Dapk1
ENSMUSG00000032076	1.31633	3.15833	1.26264	0.000131086	0.00518238	Cadm1
ENSMUSG00000027889	1.22367	2.68433	1.13335	0.0001323	0.00521082	Ampd2
ENSMUSG00000062127	1.67333	3.37367	1.01159	0.000135783	0.00531778	Cttnbp2nl
ENSMUSG00000054640	1.157	3.37633	1.54507	0.000141929	0.00551941	Slc8a1
ENSMUSG00000076609	5.69833	0.882333	-2.69114	0.000142767	0.0055266	Igkc
ENSMUSG00000037348	2.69967	6.33367	1.23026	0.000143892	0.0055573	Paqr7
ENSMUSG00000046618	1.656	3.33033	1.00796	0.000165908	0.00630564	Olfml2a
ENSMUSG00000037447	7.59633	3.59967	-1.07744	0.000169268	0.00640423	Arid5a
ENSMUSG00000107023	4.616	1.31367	-1.81304	0.00019709	0.0072758	Gm42715
ENSMUSG00000039994	1.04767	2.16633	1.04808	0.000202049	0.00740504	Timeless
ENSMUSG00000054404	3.34267	6.82333	1.02948	0.000203248	0.00740504	Slfn5
ENSMUSG00000058997	15.8287	32.548	1.04003	0.000209693	0.0075251	Vwa8
ENSMUSG00000049999	0.817333	1.94533	1.25102	0.000211261	0.00754899	Ppp1r3d
ENSMUSG00000068893	13.7913	6.32567	-1.12447	0.000214478	0.00762123	Sprr2a2
ENSMUSG00000008318	4.60667	11.0013	1.25588	0.000215712	0.00762123	Relt
ENSMUSG00000078606	0.480667	1.50733	1.64889	0.000216018	0.00762123	Gvin2
ENSMUSG00000030930	1.8	3.81767	1.08469	0.000222243	0.00777525	Chst15
ENSMUSG00000002983	5.57133	11.5337	1.04976	0.000224473	0.00782564	Relb
ENSMUSG00000003476	7.037	14.486	1.04163	0.000229017	0.00789957	Crhr2
ENSMUSG00000031765	62.681	28.132	-1.15582	0.000241822	0.00823623	Mt1
ENSMUSG00000018927	12.676	5.794	-1.12947	0.000243999	0.0082935	Ccl6
ENSMUSG00000092232	0.375667	0.001	-8.55331	0.000256955	0.00866341	Gm20521
ENSMUSG00000042918	8.234	17.911	1.12118	0.000271277	0.00909131	Mamstr
ENSMUSG00000027698	5.72267	12.9847	1.18205	0.000280408	0.00932259	Nceh1
ENSMUSG00000020160	0.726	1.82167	1.32722	0.000285266	0.00944709	Meis1
ENSMUSG00000075324	0.0743333	0.319	2.10148	0.000288424	0.00949472	Fign
ENSMUSG00000005672	0.197667	0.631667	1.67609	0.000291001	0.00953201	Kit
ENSMUSG00000031613	3.254	1.50967	-1.10798	0.000293679	0.00955486	Hpgd
ENSMUSG00000021057	0.0263333	0.237	3.16993	0.000300559	0.00972196	Akap5
ENSMUSG00000041132	2.89067	1.40933	-1.03639	0.00031139	0.0100335	N4bp2l1
ENSMUSG00000038608	0.210333	0.626333	1.57425	0.000328569	0.0105262	Dock10
ENSMUSG00000020826	1.353	3.47667	1.36154	0.000343113	0.0108058	Nos2
ENSMUSG00000028164	1.288	2.62833	1.02902	0.000348668	0.0109375	Manba
ENSMUSG00000033576	3.986	13.5477	1.76503	0.000348935	0.0109375	Apol6
ENSMUSG00000026090	0.208667	0.869	2.05816	0.000353756	0.0109969	Cracdl
ENSMUSG00000044338	2.31867	5.88367	1.34342	0.000354826	0.0110088	Aplnr
ENSMUSG00000048279	0.278	0.617	1.15019	0.000362034	0.0111909	Sacs
ENSMUSG00000021868	16.8923	35.824	1.08456	0.000386239	0.0117866	Ppif
ENSMUSG00000040046	1.928	0.726333	-1.4084	0.000389124	0.011853	Tph1
ENSMUSG00000024427	1.167	2.66567	1.19169	0.000410856	0.0123353	Spry4
ENSMUSG00000060550	4.731	10.009	1.08108	0.000417178	0.0125026	H2-Q7
ENSMUSG00000030214	6.75033	16.8707	1.32149	0.000431288	0.0128107	Plbd1
ENSMUSG00000090942	0.368667	1.16167	1.65581	0.000443646	0.0131311	F830016B08Rik
ENSMUSG00000034872	0.420667	1.59067	1.91888	0.000460572	0.0134169	Gipc3
ENSMUSG00000045071	0.436667	0.916	1.06882	0.000461376	0.0134169	E130308A19Rik
ENSMUSG00000054958	0.642	2.36133	1.87896	0.000462128	0.0134169	Nt5c1a
ENSMUSG00000058297	5.945	2.819	-1.07649	0.000475241	0.0136789	Spock2
ENSMUSG00000025425	10.5637	21.324	1.01337	0.000510303	0.0145022	St8sia5
ENSMUSG00000043969	0.365	0.0543333	-2.74799	0.000538151	0.0151252	Emx2
ENSMUSG00000078921	1.92767	4.81033	1.31928	0.000543967	0.015212	Tgtp2
ENSMUSG00000029581	11.4367	23.358	1.03025	0.000582027	0.0160086	Fscn1
ENSMUSG00000030691	0.716667	1.55267	1.11537	0.000594543	0.016245	Fchsd2
ENSMUSG00000032014	3.23833	6.47967	1.00067	0.00062219	0.0168911	Oaf
ENSMUSG00000020241	11.3147	24.3977	1.10855	0.000635612	0.0171996	Col6a2
ENSMUSG00000062480	0.246333	0.007	-5.13711	0.0006372	0.0172147	Acat3
ENSMUSG00000026971	1.677	4.38767	1.38757	0.000641009	0.0172612	Itgb6
ENSMUSG00000089960	0.001	0.210333	7.71653	0.000655287	0.0174662	Ugt1a1
ENSMUSG00000032080	2.81	1.19867	-1.22914	0.000670332	0.0176535	Apoa4
ENSMUSG00000036591	1.84433	3.69367	1.00195	0.000670334	0.0176535	Arhgap21
ENSMUSG00000033849	0.205	0.0636667	-1.68701	0.000682298	0.017872	B3galt2
ENSMUSG00000009621	0.456333	1.29	1.49921	0.000687514	0.0179193	Vav2
ENSMUSG00000023067	41.2207	12.0643	-1.77262	0.000692634	0.0179645	Cdkn1a
ENSMUSG00000006784	0.286	0.0203333	-3.8141	0.000710052	0.0182962	Odad4
ENSMUSG00000024935	1.80867	3.93667	1.12205	0.000712768	0.0183267	Slc1a1
ENSMUSG00000038146	6.059	13.2817	1.13228	0.000751268	0.0190355	Notch3
ENSMUSG00000052135	0.704667	1.92367	1.44885	0.00078109	0.0195249	Foxo6
ENSMUSG00000035275	0.323333	0.979667	1.59927	0.000793233	0.0197914	Raver2
ENSMUSG00000027809	31.6027	65.653	1.05481	0.000796505	0.0198185	Etfdh
ENSMUSG00000021047	1.22333	0.542	-1.17445	0.000804401	0.01987	Nova1
ENSMUSG00000042793	0.0813333	0.548667	2.75401	0.000810751	0.0199679	Lgr6
ENSMUSG00000042045	2.376	0.883667	-1.42696	0.000816283	0.0200746	Sln
ENSMUSG00000016386	0.358333	1.232	1.78163	0.000844361	0.0205535	Mpped2
ENSMUSG00000037390	0.176667	0.046	-1.94132	0.000857181	0.0207748	Muc3
ENSMUSG00000026417	0.676667	0.302667	-1.16072	0.000877529	0.021156	Pigr
ENSMUSG00000048376	0.907	2.613	1.52653	0.000877969	0.021156	F2r
ENSMUSG00000032035	4.84267	9.769	1.01241	0.000906837	0.0217264	Ets1
ENSMUSG00000002799	6.25167	13.5017	1.11082	0.000916042	0.0218842	Jag2
ENSMUSG00000031075	1.373	2.91133	1.08435	0.000981925	0.0229661	Ano1
ENSMUSG00000082361	0.0346667	0.343	3.30659	0.0009834	0.0229684	Btc
ENSMUSG00000045629	0.532333	1.139	1.09737	0.00100411	0.0233543	Sh3tc2
ENSMUSG00000018405	2.18767	4.68033	1.09722	0.00100839	0.0234211	Mrm1
ENSMUSG00000027624	1.679	3.77167	1.1676	0.00103408	0.0238524	Epb41l1
ENSMUSG00000048911	0.395667	0.929	1.23139	0.001041	0.0239458	Rnf24
ENSMUSG00000112129	1.67733	0.567667	-1.56305	0.00104357	0.0239721	Pbld1
ENSMUSG00000015659	0.822333	1.881	1.1937	0.00107419	0.0243666	Serac1
ENSMUSG00000050069	0.301667	0.929333	1.62324	0.0011036	0.0247123	Grem2
ENSMUSG00000029086	3.27333	1.30533	-1.32634	0.00115738	0.0256695	Prom1
ENSMUSG00000001119	12.3757	25.4327	1.03918	0.00116699	0.0258485	Col6a1
ENSMUSG00000030096	14.4387	29.66	1.03858	0.00117512	0.0259598	Slc6a6
ENSMUSG00000020893	12.9677	28.795	1.1509	0.00119919	0.0263522	Per1
ENSMUSG00000025262	0.362333	0.977667	1.43203	0.00122759	0.0268705	Fam120c
ENSMUSG00000028307	1.81233	0.564333	-1.68323	0.00126809	0.0276633	Aldob
ENSMUSG00000034867	3.12533	6.68967	1.09792	0.00127108	0.0276775	Ankrd27
ENSMUSG00000047171	0.212	1.376	2.69834	0.0013415	0.0290219	Helt
ENSMUSG00000046223	0.699667	1.97933	1.50027	0.00134948	0.0291191	Plaur
ENSMUSG00000038522	1.046	2.444	1.22436	0.00135777	0.0292227	Mfsd4b1
ENSMUSG00000020695	1.289	2.58533	1.0041	0.00139162	0.0297977	Mrc2
ENSMUSG00000003032	4.93733	11.1677	1.17752	0.00140087	0.029881	Klf4
ENSMUSG00000053706	0.001	0.125	6.96578	0.0014171	0.0301118	B430305J03Rik
ENSMUSG00000000223	1.98167	0.982667	-1.01194	0.00142399	0.0301773	Drp2
ENSMUSG00000029591	2.48467	5.68933	1.19521	0.00143005	0.0302106	Ung
ENSMUSG00000068794	0.65	0.237333	-1.45352	0.00143838	0.030333	Col28a1
ENSMUSG00000032083	5.25867	1.84467	-1.51134	0.00144532	0.0304408	Apoa1
ENSMUSG00000047747	3.036	6.24933	1.04153	0.00149689	0.031369	Rnf150
ENSMUSG00000026880	21.4843	43.2777	1.01034	0.00152667	0.0317544	Stom
ENSMUSG00000026494	0.0453333	0.182333	2.00793	0.0015447	0.0320497	Kif26b
ENSMUSG00000031647	0.286	0.735333	1.36238	0.00160845	0.0330038	Mfap3l
ENSMUSG00000109372	0.04	0.204667	2.3552	0.00164198	0.0335683	Gm19410
ENSMUSG00000026822	2.90767	1.163	-1.32201	0.00172176	0.0346626	Lcn2
ENSMUSG00000027454	2.134	0.882	-1.27471	0.00172478	0.0346626	Gins1
ENSMUSG00000031925	0.657	1.38167	1.07244	0.0017257	0.0346626	Maml2
ENSMUSG00000032802	60.425	18.8737	-1.67877	0.00179988	0.0358325	Srxn1
ENSMUSG00000091780	6.038	12.683	1.07075	0.00190068	0.0373942	Sco2
ENSMUSG00000026692	0.268	0.033	-3.0217	0.00191574	0.0376021	Fmo4
ENSMUSG00000013629	1.609	3.63033	1.17394	0.00198596	0.0385607	Cad
ENSMUSG00000027338	0.174333	0.697333	2	0.00198616	0.0385607	Prnd
ENSMUSG00000008845	2.45333	1.201	-1.03051	0.00198764	0.0385607	Cd163
ENSMUSG00000026922	4.06633	9.75567	1.26251	0.00200269	0.0387628	Agpat2
ENSMUSG00000060512	3.46667	7.20233	1.05492	0.00200798	0.0388202	0610040J01Rik
ENSMUSG00000056749	55.96	13.8613	-2.01333	0.00204926	0.0393473	Nfil3
ENSMUSG00000034947	1.281	3.365	1.39334	0.00216508	0.0410505	Tmem106a
ENSMUSG00000035164	0.555667	1.147	1.04557	0.00219639	0.0414562	Zc3h12c
ENSMUSG00000034648	1.29233	3.58433	1.47173	0.00220065	0.0414898	Lrrn1
ENSMUSG00000033831	0.213667	0.00666667	-5.00225	0.00222364	0.0418289	Fgb
ENSMUSG00000040857	2.02633	4.16233	1.03852	0.00227119	0.0426275	Erf
ENSMUSG00000118506	0.490667	0.001	-8.9386	0.00237437	0.0441658	Cfap141
ENSMUSG00000017765	4.48767	9.27367	1.04717	0.00238255	0.0441658	Slc12a4
ENSMUSG00000057967	0.065	0.686667	3.4011	0.00238484	0.0441658	Fgf18
ENSMUSG00000071984	3.35533	7.06067	1.07335	0.00238854	0.0441854	Fndc1
ENSMUSG00000039252	0.391667	0.923	1.2367	0.00243717	0.0448452	Lgi2
ENSMUSG00000028001	0.402333	0.0143333	-4.81095	0.00246244	0.0451034	Fga
ENSMUSG00000020704	0.361667	0.113	-1.67834	0.00246845	0.0451047	Asic2
ENSMUSG00000037568	0.102667	0.428333	2.06077	0.00249232	0.0453526	Vash2
ENSMUSG00000033581	0.538667	0.242333	-1.1524	0.00272404	0.0483077	Igf2bp2
ENSMUSG00000070034	0.857	2.281	1.4123	0.00279224	0.0493079	Sp110

## Sheet: HFE-vs-HFD
id	HFD_mean	HFE_mean	log2(fc)	PValue	FDR	Symbol
ENSMUSG00000091228	0.00566667	1.274	7.81265	1.41e-07	0.00236039	Gm20390
ENSMUSG00000032484	1.92667	0.0106667	-7.49685	8e-07	0.00671065	Ngp
ENSMUSG00000022122	10.715	5.18367	-1.04759	1.91e-06	0.00801244	Ednrb
ENSMUSG00000021226	71.1607	31.424	-1.17921	7.09e-06	0.0237822	Acot2
ENSMUSG00000096764	0.212	0.001	-7.72792	9.64e-06	0.0269299	Gm21985
