# Supplementary material for: Integrative profiling of transcriptome and metabolome of skeletal muscle after endurance exercise in a high-fat diet
Source: Clinics (Sao Paulo). 2026 May 28;81:101009. doi: 10.1016/j.clinsp.2026.101009 (PMC13235382; doi:10.1016/j.clinsp.2026.101009)
Supplement: Supplementary file 3 [file mmc3.xlsx]

## Sheet: KEGG
Group	KEGG_A_class	KEGG_B_class	Pathway	NC-vs-NE (37)	All (9181)	Pvalue	Qvalue	Pathway ID	Genes	K_IDs
NE-vs-NC	Organismal Systems	Immune system	Complement and coagulation cascades	4	95	0.000547015	0.0618127	ko04610	ENSMUSG00000026365(Cfh);ENSMUSG00000037411(Serpine1);ENSMUSG00000061780(Cfd);ENSMUSG00000073418(C4b)	K04004+K03982+K01334+K03989
NE-vs-NC	Organismal Systems	Endocrine system	PPAR signaling pathway	3	92	0.00591449	0.320085	ko03320	ENSMUSG00000022878(Adipoq);ENSMUSG00000030546(Plin1);ENSMUSG00000037071(Scd1)	K07296+K08768+K00507
NE-vs-NC	Cellular Processes	Cell growth and death	Ferroptosis	2	39	0.0106627	0.320085	ko04216	ENSMUSG00000022094(Slc39a14);ENSMUSG00000032554(Trf)	K14720+K14736
NE-vs-NC	Metabolism	Nucleotide metabolism	Purine metabolism	3	137	0.0174471	0.320085	ko00230	ENSMUSG00000028525(Pde4b);ENSMUSG00000030671(Pde3b);ENSMUSG00000091228(Gm20390)	K13293+K13296+K00940
NE-vs-NC	Environmental Information Processing	Signal transduction	Apelin signaling pathway	3	137	0.0174471	0.320085	ko04371	ENSMUSG00000030546(Plin1);ENSMUSG00000030671(Pde3b);ENSMUSG00000037411(Serpine1)	K08768+K13296+K03982
NE-vs-NC	Human Diseases	Endocrine and metabolic disease	Alcoholic liver disease	3	142	0.0191785	0.320085	ko04936	ENSMUSG00000022878(Adipoq);ENSMUSG00000037071(Scd1);ENSMUSG00000073418(C4b)	K07296+K00507+K03989
NE-vs-NC	Organismal Systems	Digestive system	Mineral absorption	2	54	0.0198283	0.320085	ko04978	ENSMUSG00000026576(Atp1b1);ENSMUSG00000032554(Trf)	K01540+K14736
NE-vs-NC	Organismal Systems	Endocrine system	Regulation of lipolysis in adipocytes	2	60	0.0241588	0.328406	ko04923	ENSMUSG00000030546(Plin1);ENSMUSG00000030671(Pde3b)	K08768+K13296
NE-vs-NC	Human Diseases	Cancer: specific types	Basal cell carcinoma	2	63	0.0264567	0.328406	ko05217	ENSMUSG00000030170(Wnt5b);ENSMUSG00000036390(Gadd45a)	K00444+K04402
NE-vs-NC	Organismal Systems	Environmental adaptation	Circadian rhythm - fly	1	8	0.0318013	0.328406	ko04711	ENSMUSG00000055116(Arntl)	K02296
NE-vs-NC	Cellular Processes	Cell growth and death	p53 signaling pathway	2	73	0.0347202	0.328406	ko04115	ENSMUSG00000036390(Gadd45a);ENSMUSG00000037411(Serpine1)	K04402+K03982
NE-vs-NC	Environmental Information Processing	Signal transduction	JAK-STAT signaling pathway	3	179	0.034875	0.328406	ko04630	ENSMUSG00000024014(Pim1);ENSMUSG00000028444(Cntfr);ENSMUSG00000032578(Cish)	K04702+K05059+K04701
NE-vs-NC	Organismal Systems	Circulatory system	Cardiac muscle contraction	2	86	0.0467464	0.382027	ko04260	ENSMUSG00000026576(Atp1b1);ENSMUSG00000027861(Casq2)	K01540+K23445
NE-vs-NC	Metabolism	Metabolism of cofactors and vitamins	Ubiquinone and other terpenoid-quinone biosynthesis	1	12	0.0473308	0.382027	ko00130	ENSMUSG00000029445(Hpd)	K00457
HFD-vs-NC	Organismal Systems	Environmental adaptation	Circadian rhythm	7	30	2.9801e-06	0.000840387	ko04710	ENSMUSG00000020893(Per1);ENSMUSG00000026077(Npas2);ENSMUSG00000028957(Per3);ENSMUSG00000030103(Bhlhe40);ENSMUSG00000030256(Bhlhe41);ENSMUSG00000055116(Arntl);ENSMUSG00000055866(Per2)	K21944+K09026+K21945+K03729+K03730+K02296+K02633
HFD-vs-NC	Organismal Systems	Digestive system	Protein digestion and absorption	11	109	2.59923e-05	0.00366492	ko04974	ENSMUSG00000001119(Col6a1);ENSMUSG00000020241(Col6a2);ENSMUSG00000022483(Col2a1);ENSMUSG00000023243(Kcnk5);ENSMUSG00000024935(Slc1a1);ENSMUSG00000025650(Col7a1);ENSMUSG00000026576(Atp1b1);ENSMUSG00000028339(Col15a1);ENSMUSG00000048126(Col6a3);ENSMUSG00000054640(Slc8a1);ENSMUSG00000068794(Col28a1)	K06238+K06238+K19719+K04916+K05612+K16628+K01540+K08135+K06238+K05849+K23619
HFD-vs-NC	Cellular Processes	Cell growth and death	Cellular senescence	13	177	0.000138924	0.0115299	ko04218	ENSMUSG00000000184(Ccnd2);ENSMUSG00000023067(Cdkn1a);ENSMUSG00000027544(Nfatc2);ENSMUSG00000031490(Eif4ebp1);ENSMUSG00000032035(Ets1);ENSMUSG00000036390(Gadd45a);ENSMUSG00000037411(Serpine1);ENSMUSG00000039239(Tgfb2);ENSMUSG00000039936(Pik3cd);ENSMUSG00000044167(Foxo1);ENSMUSG00000060550(H2-Q7);ENSMUSG00000061436(Hipk2);ENSMUSG00000070348(Ccnd1)	K10151+K06625+K17332+K07205+K02678+K04402+K03982+K13376+K00922+K07201+K06751+K08826+K04503
HFD-vs-NC	Human Diseases	Cancer: overview	Pathways in cancer	26	549	0.000168583	0.0115299	ko05200	ENSMUSG00000000184(Ccnd2);ENSMUSG00000002799(Jag2);ENSMUSG00000005413(Hmox1);ENSMUSG00000005580(Adcy9);ENSMUSG00000005672(Kit);ENSMUSG00000017491(Rarb);ENSMUSG00000020826(Nos2);ENSMUSG00000021277(Traf3);ENSMUSG00000021559(Dapk1);ENSMUSG00000022122(Ednrb);ENSMUSG00000023067(Cdkn1a);ENSMUSG00000023951(Vegfa);ENSMUSG00000024014(Pim1);ENSMUSG00000027111(Itga6);ENSMUSG00000027947(Il6ra);ENSMUSG0000003…	K10151+K21635+K00510+K08049+K05091+K08528+K13241+K03174+K08803+K04198+K06625+K05448+K04702+K06485+K05055+K05126+K02678+K04402+K20995+K13376+K00922+K07201+K03914+K04358+K04503+K12362
HFD-vs-NC	Human Diseases	Cancer: overview	MicroRNAs in cancer	12	162	0.000232032	0.0115299	ko05206	ENSMUSG00000000184(Ccnd2);ENSMUSG00000005413(Hmox1);ENSMUSG00000020108(Ddit4);ENSMUSG00000023067(Cdkn1a);ENSMUSG00000023951(Vegfa);ENSMUSG00000024014(Pim1);ENSMUSG00000024087(Cyp1b1);ENSMUSG00000029581(Fscn1);ENSMUSG00000038146(Notch3);ENSMUSG00000039239(Tgfb2);ENSMUSG00000039936(Pik3cd);ENSMUSG00000070348(Ccnd1)	K10151+K00510+K08270+K06625+K05448+K04702+K07410+K23551+K20995+K13376+K00922+K04503
HFD-vs-NC	Environmental Information Processing	Signal transduction	HIF-1 signaling pathway	10	117	0.000245318	0.0115299	ko04066	ENSMUSG00000005413(Hmox1);ENSMUSG00000020826(Nos2);ENSMUSG00000022309(Angpt1);ENSMUSG00000023067(Cdkn1a);ENSMUSG00000023951(Vegfa);ENSMUSG00000027947(Il6ra);ENSMUSG00000028307(Aldob);ENSMUSG00000031490(Eif4ebp1);ENSMUSG00000037411(Serpine1);ENSMUSG00000039936(Pik3cd)	K00510+K13241+K05465+K06625+K05448+K05055+K01623+K07205+K03982+K00922
HFD-vs-NC	Human Diseases	Cancer: overview	Chemical carcinogenesis - receptor activation	14	217	0.000301394	0.0121419	ko05207	ENSMUSG00000003032(Klf4);ENSMUSG00000005580(Adcy9);ENSMUSG00000022383(Ppara);ENSMUSG00000023809(Rps6ka2);ENSMUSG00000023951(Vegfa);ENSMUSG00000024087(Cyp1b1);ENSMUSG00000031490(Eif4ebp1);ENSMUSG00000037348(Paqr7);ENSMUSG00000038776(Ephx1);ENSMUSG00000039936(Pik3cd);ENSMUSG00000051331(Cacna1c);ENSMUSG00000057967(Fgf18);ENSMUSG00000070348(Ccnd1);ENSMUSG00000089960(Ugt1a1)	K17846+K08049+K07294+K04373+K05448+K07410+K07205+K25039+K01253+K00922+K04850+K04358+K04503+K00699
HFD-vs-NC	Organismal Systems	Environmental adaptation	Circadian rhythm - fly	3	8	0.000541637	0.0190927	ko04711	ENSMUSG00000003949(Hlf);ENSMUSG00000055116(Arntl);ENSMUSG00000055866(Per2)	K09057+K02296+K02633
HFD-vs-NC	Environmental Information Processing	Signal transduction	FoxO signaling pathway	10	134	0.000726017	0.0227485	ko04068	ENSMUSG00000000184(Ccnd2);ENSMUSG00000022358(Fbxo32);ENSMUSG00000023067(Cdkn1a);ENSMUSG00000030161(Gabarapl1);ENSMUSG00000036390(Gadd45a);ENSMUSG00000039239(Tgfb2);ENSMUSG00000039936(Pik3cd);ENSMUSG00000044167(Foxo1);ENSMUSG00000052135(Foxo6);ENSMUSG00000070348(Ccnd1)	K10151+K10305+K06625+K08341+K04402+K13376+K00922+K07201+K17847+K04503
HFD-vs-NC	Environmental Information Processing	Signal transduction	Apelin signaling pathway	10	137	0.000862444	0.0243209	ko04371	ENSMUSG00000005580(Adcy9);ENSMUSG00000020826(Nos2);ENSMUSG00000029167(Ppargc1a);ENSMUSG00000037010(Apln);ENSMUSG00000037411(Serpine1);ENSMUSG00000038146(Notch3);ENSMUSG00000038418(Egr1);ENSMUSG00000044338(Aplnr);ENSMUSG00000054640(Slc8a1);ENSMUSG00000070348(Ccnd1)	K08049+K13241+K07202+K05225+K03982+K20995+K09203+K04174+K05849+K04503
HFD-vs-NC	Human Diseases	Cancer: specific types	Small cell lung cancer	8	96	0.0012096	0.0310098	ko05222	ENSMUSG00000017491(Rarb);ENSMUSG00000020826(Nos2);ENSMUSG00000021277(Traf3);ENSMUSG00000023067(Cdkn1a);ENSMUSG00000027111(Itga6);ENSMUSG00000036390(Gadd45a);ENSMUSG00000039936(Pik3cd);ENSMUSG00000070348(Ccnd1)	K08528+K13241+K03174+K06625+K06485+K04402+K00922+K04503
HFD-vs-NC	Human Diseases	Endocrine and metabolic disease	AGE-RAGE signaling pathway in diabetic complications	8	103	0.00190335	0.0447288	ko04933	ENSMUSG00000023951(Vegfa);ENSMUSG00000024014(Pim1);ENSMUSG00000037411(Serpine1);ENSMUSG00000038418(Egr1);ENSMUSG00000039239(Tgfb2);ENSMUSG00000039936(Pik3cd);ENSMUSG00000044167(Foxo1);ENSMUSG00000070348(Ccnd1)	K05448+K04702+K03982+K09203+K13376+K00922+K07201+K04503
HFD-vs-NC	Human Diseases	Infectious disease: viral	Human papillomavirus infection	17	357	0.00223648	0.0485144	ko05165	ENSMUSG00000000184(Ccnd2);ENSMUSG00000001119(Col6a1);ENSMUSG00000020241(Col6a2);ENSMUSG00000021277(Traf3);ENSMUSG00000022483(Col2a1);ENSMUSG00000023067(Cdkn1a);ENSMUSG00000023951(Vegfa);ENSMUSG00000026971(Itgb6);ENSMUSG00000027111(Itga6);ENSMUSG00000031490(Eif4ebp1);ENSMUSG00000031925(Maml2);ENSMUSG00000038146(Notch3);ENSMUSG00000039936(Pik3cd);ENSMUSG00000044167(Foxo1);ENSMUSG00000048126(Col6a3)…	K10151+K06238+K06238+K03174+K19719+K06625+K05448+K06589+K06485+K07205+K06061+K20995+K00922+K07201+K06238+K06751+K04503
HFD-vs-NC	Human Diseases	Cancer: specific types	Non-small cell lung cancer	6	72	0.00492841	0.0840353	ko05223	ENSMUSG00000017491(Rarb);ENSMUSG00000023067(Cdkn1a);ENSMUSG00000030110(Ret);ENSMUSG00000036390(Gadd45a);ENSMUSG00000039936(Pik3cd);ENSMUSG00000070348(Ccnd1)	K08528+K06625+K05126+K04402+K00922+K04503
HFD-vs-NC	Metabolism	Carbohydrate metabolism	Inositol phosphate metabolism	6	73	0.00527369	0.0840353	ko00562	ENSMUSG00000024525(Impa2);ENSMUSG00000026447(Pik3c2b);ENSMUSG00000034570(Inpp5j);ENSMUSG00000037940(Inpp4b);ENSMUSG00000038855(Itpkb);ENSMUSG00000039936(Pik3cd)	K01092+K00923+K24222+K01109+K00911+K00922
HFD-vs-NC	Cellular Processes	Cell growth and death	p53 signaling pathway	6	73	0.00527369	0.0840353	ko04115	ENSMUSG00000000184(Ccnd2);ENSMUSG00000023067(Cdkn1a);ENSMUSG00000036390(Gadd45a);ENSMUSG00000037411(Serpine1);ENSMUSG00000038332(Sesn1);ENSMUSG00000070348(Ccnd1)	K10151+K06625+K04402+K03982+K10141+K04503
HFD-vs-NC	Human Diseases	Cancer: specific types	Acute myeloid leukemia	6	73	0.00527369	0.0840353	ko05221	ENSMUSG00000005672(Kit);ENSMUSG00000024014(Pim1);ENSMUSG00000031490(Eif4ebp1);ENSMUSG00000039936(Pik3cd);ENSMUSG00000055866(Per2);ENSMUSG00000070348(Ccnd1)	K05091+K04702+K07205+K00922+K02633+K04503
HFD-vs-NC	Cellular Processes	Cellular community - eukaryotes	Focal adhesion	11	204	0.00536396	0.0840353	ko04510	ENSMUSG00000000184(Ccnd2);ENSMUSG00000001119(Col6a1);ENSMUSG00000009621(Vav2);ENSMUSG00000020241(Col6a2);ENSMUSG00000022483(Col2a1);ENSMUSG00000023951(Vegfa);ENSMUSG00000026971(Itgb6);ENSMUSG00000027111(Itga6);ENSMUSG00000039936(Pik3cd);ENSMUSG00000048126(Col6a3);ENSMUSG00000070348(Ccnd1)	K10151+K06238+K05730+K06238+K19719+K05448+K06589+K06485+K00922+K06238+K04503
HFD-vs-NC	Environmental Information Processing	Signal transduction	PI3K-Akt signaling pathway	20	494	0.00606725	0.086735	ko04151	ENSMUSG00000000184(Ccnd2);ENSMUSG00000001119(Col6a1);ENSMUSG00000005672(Kit);ENSMUSG00000006445(Epha2);ENSMUSG00000020108(Ddit4);ENSMUSG00000020241(Col6a2);ENSMUSG00000022309(Angpt1);ENSMUSG00000022483(Col2a1);ENSMUSG00000023034(Nr4a1);ENSMUSG00000023067(Cdkn1a);ENSMUSG00000023951(Vegfa);ENSMUSG00000026971(Itgb6);ENSMUSG00000027111(Itga6);ENSMUSG00000027947(Il6ra);ENSMUSG00000031490(Eif4ebp1);ENS…	K10151+K06238+K05091+K05103+K08270+K06238+K05465+K19719+K04465+K06625+K05448+K06589+K06485+K05055+K07205+K00922+K06238+K03914+K04358+K04503
HFD-vs-NC	Human Diseases	Cancer: specific types	Pancreatic cancer	6	76	0.00641599	0.086735	ko05212	ENSMUSG00000023067(Cdkn1a);ENSMUSG00000023951(Vegfa);ENSMUSG00000036390(Gadd45a);ENSMUSG00000039239(Tgfb2);ENSMUSG00000039936(Pik3cd);ENSMUSG00000070348(Ccnd1)	K06625+K05448+K04402+K13376+K00922+K04503
HFD-vs-NC	Environmental Information Processing	Signal transduction	MAPK signaling pathway	14	301	0.0066058	0.086735	ko04010	ENSMUSG00000002983(Relb);ENSMUSG00000005672(Kit);ENSMUSG00000006445(Epha2);ENSMUSG00000022309(Angpt1);ENSMUSG00000022416(Cacna1i);ENSMUSG00000023034(Nr4a1);ENSMUSG00000023809(Rps6ka2);ENSMUSG00000023951(Vegfa);ENSMUSG00000024190(Dusp1);ENSMUSG00000036390(Gadd45a);ENSMUSG00000039239(Tgfb2);ENSMUSG00000051331(Cacna1c);ENSMUSG00000057967(Fgf18);ENSMUSG00000071042(Rasgrp3)	K09253+K05091+K05103+K05465+K04856+K04465+K04373+K05448+K21278+K04402+K13376+K04850+K04358+K12362
HFD-vs-NC	Organismal Systems	Environmental adaptation	Circadian entrainment	7	101	0.00676656	0.086735	ko04713	ENSMUSG00000005580(Adcy9);ENSMUSG00000020893(Per1);ENSMUSG00000022416(Cacna1i);ENSMUSG00000028957(Per3);ENSMUSG00000051331(Cacna1c);ENSMUSG00000052920(Prkg1);ENSMUSG00000055866(Per2)	K08049+K21944+K04856+K21945+K04850+K07376+K02633
HFD-vs-NC	Organismal Systems	Development and regeneration	Axon guidance	10	183	0.00712472	0.0873552	ko04360	ENSMUSG00000006445(Epha2);ENSMUSG00000025810(Nrp1);ENSMUSG00000026640(Plxna2);ENSMUSG00000027200(Sema6d);ENSMUSG00000027544(Nfatc2);ENSMUSG00000030084(Plxna1);ENSMUSG00000034684(Sema3f);ENSMUSG00000039936(Pik3cd);ENSMUSG00000052516(Robo2);ENSMUSG00000054855(Rnd1)	K05103+K06724+K06820+K06842+K17332+K06820+K06840+K00922+K06754+K07531
HFD-vs-NC	Human Diseases	Cancer: specific types	Thyroid cancer	4	37	0.0085148	0.100049	ko05216	ENSMUSG00000023067(Cdkn1a);ENSMUSG00000030110(Ret);ENSMUSG00000036390(Gadd45a);ENSMUSG00000070348(Ccnd1)	K06625+K05126+K04402+K04503
HFD-vs-NC	Human Diseases	Infectious disease: viral	Human T-cell leukemia virus 1 infection	12	249	0.00887661	0.100128	ko05166	ENSMUSG00000000184(Ccnd2);ENSMUSG00000002983(Relb);ENSMUSG00000005580(Adcy9);ENSMUSG00000023067(Cdkn1a);ENSMUSG00000025810(Nrp1);ENSMUSG00000027544(Nfatc2);ENSMUSG00000032035(Ets1);ENSMUSG00000038418(Egr1);ENSMUSG00000039239(Tgfb2);ENSMUSG00000039936(Pik3cd);ENSMUSG00000060550(H2-Q7);ENSMUSG00000070348(Ccnd1)	K10151+K09253+K08049+K06625+K06724+K17332+K02678+K09203+K13376+K00922+K06751+K04503
HFD-vs-NC	Human Diseases	Cancer: specific types	Bladder cancer	4	40	0.0111966	0.12144	ko05219	ENSMUSG00000021559(Dapk1);ENSMUSG00000023067(Cdkn1a);ENSMUSG00000023951(Vegfa);ENSMUSG00000070348(Ccnd1)	K08803+K06625+K05448+K04503
HFD-vs-NC	Human Diseases	Endocrine and metabolic disease	Insulin resistance	7	112	0.0116571	0.121752	ko04931	ENSMUSG00000022383(Ppara);ENSMUSG00000023809(Rps6ka2);ENSMUSG00000029167(Ppargc1a);ENSMUSG00000033871(Ppargc1b);ENSMUSG00000039936(Pik3cd);ENSMUSG00000044167(Foxo1);ENSMUSG00000049999(Ppp1r3d)	K07294+K04373+K07202+K17962+K00922+K07201+K07189
HFD-vs-NC	Environmental Information Processing	Signaling molecules and interaction	ECM-receptor interaction	6	89	0.0135003	0.135968	ko04512	ENSMUSG00000001119(Col6a1);ENSMUSG00000020241(Col6a2);ENSMUSG00000022483(Col2a1);ENSMUSG00000026971(Itgb6);ENSMUSG00000027111(Itga6);ENSMUSG00000048126(Col6a3)	K06238+K06238+K19719+K06589+K06485+K06238
HFD-vs-NC	Organismal Systems	Aging	Longevity regulating pathway	6	91	0.0149406	0.145285	ko04211	ENSMUSG00000005580(Adcy9);ENSMUSG00000029167(Ppargc1a);ENSMUSG00000031490(Eif4ebp1);ENSMUSG00000038332(Sesn1);ENSMUSG00000039936(Pik3cd);ENSMUSG00000044167(Foxo1)	K08049+K07202+K07205+K10141+K00922+K07201
HFD-vs-NC	Organismal Systems	Digestive system	Fat digestion and absorption	4	44	0.0155412	0.146087	ko04975	ENSMUSG00000026922(Agpat2);ENSMUSG00000032080(Apoa4);ENSMUSG00000032083(Apoa1);ENSMUSG00000062480(Acat3)	K13509+K08760+K08757+K00626
HFD-vs-NC	Organismal Systems	Digestive system	Vitamin digestion and absorption	3	25	0.016899	0.147804	ko04977	ENSMUSG00000006641(Slc5a6);ENSMUSG00000032080(Apoa4);ENSMUSG00000032083(Apoa1)	K14386+K08760+K08757
HFD-vs-NC	Human Diseases	Cancer: specific types	Breast cancer	8	149	0.0169886	0.147804	ko05224	ENSMUSG00000002799(Jag2);ENSMUSG00000005672(Kit);ENSMUSG00000023067(Cdkn1a);ENSMUSG00000036390(Gadd45a);ENSMUSG00000038146(Notch3);ENSMUSG00000039936(Pik3cd);ENSMUSG00000057967(Fgf18);ENSMUSG00000070348(Ccnd1)	K21635+K05091+K06625+K04402+K20995+K00922+K04358+K04503
HFD-vs-NC	Human Diseases	Drug resistance: antineoplastic	Endocrine resistance	6	94	0.0172962	0.147804	ko01522	ENSMUSG00000002799(Jag2);ENSMUSG00000005580(Adcy9);ENSMUSG00000023067(Cdkn1a);ENSMUSG00000038146(Notch3);ENSMUSG00000039936(Pik3cd);ENSMUSG00000070348(Ccnd1)	K21635+K08049+K06625+K20995+K00922+K04503
HFD-vs-NC	Organismal Systems	Immune system	Complement and coagulation cascades	6	95	0.0181351	0.150415	ko04610	ENSMUSG00000026365(Cfh);ENSMUSG00000028001(Fga);ENSMUSG00000033831(Fgb);ENSMUSG00000037411(Serpine1);ENSMUSG00000046223(Plaur);ENSMUSG00000048376(F2r)	K04004+K03903+K03904+K03982+K03985+K03914
HFD-vs-NC	Human Diseases	Cancer: specific types	Renal cell carcinoma	5	70	0.0187155	0.150794	ko05211	ENSMUSG00000023067(Cdkn1a);ENSMUSG00000023951(Vegfa);ENSMUSG00000032035(Ets1);ENSMUSG00000039239(Tgfb2);ENSMUSG00000039936(Pik3cd)	K06625+K05448+K02678+K13376+K00922
HFD-vs-NC	Organismal Systems	Endocrine system	Cortisol synthesis and secretion	5	73	0.0220421	0.167996	ko04927	ENSMUSG00000005580(Adcy9);ENSMUSG00000022416(Cacna1i);ENSMUSG00000023034(Nr4a1);ENSMUSG00000027698(Nceh1);ENSMUSG00000051331(Cacna1c)	K08049+K04856+K04465+K14349+K04850
HFD-vs-NC	Human Diseases	Cancer: specific types	Melanoma	5	73	0.0220421	0.167996	ko05218	ENSMUSG00000023067(Cdkn1a);ENSMUSG00000036390(Gadd45a);ENSMUSG00000039936(Pik3cd);ENSMUSG00000057967(Fgf18);ENSMUSG00000070348(Ccnd1)	K06625+K04402+K00922+K04358+K04503
HFD-vs-NC	Organismal Systems	Digestive system	Cholesterol metabolism	4	50	0.0238255	0.173562	ko04979	ENSMUSG00000027698(Nceh1);ENSMUSG00000032080(Apoa4);ENSMUSG00000032083(Apoa1);ENSMUSG00000040564(Apoc1)	K14349+K08760+K08757+K22286
HFD-vs-NC	Environmental Information Processing	Signal transduction	cAMP signaling pathway	10	221	0.0240769	0.173562	ko04024	ENSMUSG00000003476(Crhr2);ENSMUSG00000005580(Adcy9);ENSMUSG00000009621(Vav2);ENSMUSG00000022383(Ppara);ENSMUSG00000023868(Pde10a);ENSMUSG00000026576(Atp1b1);ENSMUSG00000032177(Pde4a);ENSMUSG00000039936(Pik3cd);ENSMUSG00000048376(F2r);ENSMUSG00000051331(Cacna1c)	K04579+K08049+K05730+K07294+K18438+K01540+K13293+K00922+K03914+K04850
HFD-vs-NC	Environmental Information Processing	Signal transduction	Rap1 signaling pathway	10	222	0.0247461	0.173562	ko04015	ENSMUSG00000005580(Adcy9);ENSMUSG00000005672(Kit);ENSMUSG00000006445(Epha2);ENSMUSG00000009621(Vav2);ENSMUSG00000022309(Angpt1);ENSMUSG00000023951(Vegfa);ENSMUSG00000039936(Pik3cd);ENSMUSG00000048376(F2r);ENSMUSG00000057967(Fgf18);ENSMUSG00000071042(Rasgrp3)	K08049+K05091+K05103+K05730+K05465+K05448+K00922+K03914+K04358+K12362
HFD-vs-NC	Human Diseases	Cancer: specific types	Chronic myeloid leukemia	5	76	0.0257312	0.173562	ko05220	ENSMUSG00000023067(Cdkn1a);ENSMUSG00000036390(Gadd45a);ENSMUSG00000039239(Tgfb2);ENSMUSG00000039936(Pik3cd);ENSMUSG00000070348(Ccnd1)	K06625+K04402+K13376+K00922+K04503
HFD-vs-NC	Human Diseases	Endocrine and metabolic disease	Cushing syndrome	8	162	0.026536	0.173562	ko04934	ENSMUSG00000003476(Crhr2);ENSMUSG00000005580(Adcy9);ENSMUSG00000022416(Cacna1i);ENSMUSG00000023034(Nr4a1);ENSMUSG00000023067(Cdkn1a);ENSMUSG00000027698(Nceh1);ENSMUSG00000051331(Cacna1c);ENSMUSG00000070348(Ccnd1)	K04579+K08049+K04856+K04465+K06625+K14349+K04850+K04503
HFD-vs-NC	Organismal Systems	Digestive system	Bile secretion	6	104	0.0269667	0.173562	ko04976	ENSMUSG00000005580(Adcy9);ENSMUSG00000024411(Aqp4);ENSMUSG00000026576(Atp1b1);ENSMUSG00000027698(Nceh1);ENSMUSG00000038776(Ephx1);ENSMUSG00000089960(Ugt1a1)	K08049+K09866+K01540+K14349+K01253+K00699
HFD-vs-NC	Metabolism	Amino acid metabolism	Tryptophan metabolism	4	52	0.0270807	0.173562	ko00380	ENSMUSG00000003477(Inmt);ENSMUSG00000024087(Cyp1b1);ENSMUSG00000040046(Tph1);ENSMUSG00000062480(Acat3)	K00562+K07410+K00502+K00626
HFD-vs-NC	Organismal Systems	Endocrine system	Aldosterone synthesis and secretion	6	105	0.0280967	0.176072	ko04925	ENSMUSG00000005580(Adcy9);ENSMUSG00000022416(Cacna1i);ENSMUSG00000023034(Nr4a1);ENSMUSG00000026576(Atp1b1);ENSMUSG00000035735(Dagla);ENSMUSG00000051331(Cacna1c)	K08049+K04856+K04465+K01540+K13806+K04850
HFD-vs-NC	Organismal Systems	Digestive system	Mineral absorption	4	54	0.0305893	0.186913	ko04978	ENSMUSG00000005413(Hmox1);ENSMUSG00000026576(Atp1b1);ENSMUSG00000031765(Mt1);ENSMUSG00000054640(Slc8a1)	K00510+K01540+K14739+K05849
HFD-vs-NC	Environmental Information Processing	Signal transduction	Calcium signaling pathway	14	366	0.0311522	0.186913	ko04020	ENSMUSG00000005580(Adcy9);ENSMUSG00000020826(Nos2);ENSMUSG00000021868(Ppif);ENSMUSG00000022122(Ednrb);ENSMUSG00000022416(Cacna1i);ENSMUSG00000023951(Vegfa);ENSMUSG00000027861(Casq2);ENSMUSG00000030110(Ret);ENSMUSG00000034987(Hrh2);ENSMUSG00000038855(Itpkb);ENSMUSG00000048376(F2r);ENSMUSG00000051331(Cacna1c);ENSMUSG00000054640(Slc8a1);ENSMUSG00000057967(Fgf18)	K08049+K13241+K09565+K04198+K04856+K05448+K23445+K05126+K04150+K00911+K03914+K04850+K05849+K04358
HFD-vs-NC	Organismal Systems	Endocrine system	Parathyroid hormone synthesis, secretion and action	6	109	0.032928	0.193452	ko04928	ENSMUSG00000005580(Adcy9);ENSMUSG00000023067(Cdkn1a);ENSMUSG00000031790(Mmp15);ENSMUSG00000032177(Pde4a);ENSMUSG00000038418(Egr1);ENSMUSG00000074622(Mafb)	K08049+K06625+K07995+K13293+K09203+K09036
HFD-vs-NC	Environmental Information Processing	Signal transduction	cGMP-PKG signaling pathway	8	173	0.037118	0.209355	ko04022	ENSMUSG00000005580(Adcy9);ENSMUSG00000021868(Ppif);ENSMUSG00000022122(Ednrb);ENSMUSG00000026576(Atp1b1);ENSMUSG00000027544(Nfatc2);ENSMUSG00000051331(Cacna1c);ENSMUSG00000052920(Prkg1);ENSMUSG00000054640(Slc8a1)	K08049+K09565+K04198+K01540+K17332+K04850+K07376+K05849
HFD-vs-NC	Human Diseases	Endocrine and metabolic disease	Alcoholic liver disease	7	142	0.0371198	0.209355	ko04936	ENSMUSG00000021277(Traf3);ENSMUSG00000022383(Ppara);ENSMUSG00000025479(Cyp2e1);ENSMUSG00000029167(Ppargc1a);ENSMUSG00000032041(Tirap);ENSMUSG00000044167(Foxo1);ENSMUSG00000070348(Ccnd1)	K03174+K07294+K07415+K07202+K05403+K07201+K04503
HFD-vs-NC	Human Diseases	Cancer: overview	Proteoglycans in cancer	9	206	0.0381391	0.210887	ko05205	ENSMUSG00000009621(Vav2);ENSMUSG00000021477(Ctsl);ENSMUSG00000023067(Cdkn1a);ENSMUSG00000023951(Vegfa);ENSMUSG00000032826(Ank2);ENSMUSG00000039239(Tgfb2);ENSMUSG00000039936(Pik3cd);ENSMUSG00000046223(Plaur);ENSMUSG00000070348(Ccnd1)	K05730+K01365+K06625+K05448+K10380+K13376+K00922+K03985+K04503
HFD-vs-NC	Metabolism	Metabolism of other amino acids	Selenocompound metabolism	2	15	0.0419066	0.226973	ko00450	ENSMUSG00000003477(Inmt);ENSMUSG00000028179(Cth)	K00562+K01758
HFD-vs-NC	Human Diseases	Cancer: specific types	Endometrial cancer	4	60	0.0426581	0.226973	ko05213	ENSMUSG00000023067(Cdkn1a);ENSMUSG00000036390(Gadd45a);ENSMUSG00000039936(Pik3cd);ENSMUSG00000070348(Ccnd1)	K06625+K04402+K00922+K04503
HFD-vs-NC	Human Diseases	Cancer: specific types	Gastric cancer	7	150	0.0475578	0.241856	ko05226	ENSMUSG00000017491(Rarb);ENSMUSG00000023067(Cdkn1a);ENSMUSG00000036390(Gadd45a);ENSMUSG00000039239(Tgfb2);ENSMUSG00000039936(Pik3cd);ENSMUSG00000057967(Fgf18);ENSMUSG00000070348(Ccnd1)	K08528+K06625+K04402+K13376+K00922+K04358+K04503
HFD-vs-NC	Human Diseases	Cancer: specific types	Colorectal cancer	5	90	0.0480281	0.241856	ko05210	ENSMUSG00000023067(Cdkn1a);ENSMUSG00000036390(Gadd45a);ENSMUSG00000039239(Tgfb2);ENSMUSG00000039936(Pik3cd);ENSMUSG00000070348(Ccnd1)	K06625+K04402+K13376+K00922+K04503
HFD-vs-NC	Human Diseases	Cardiovascular disease	Hypertrophic cardiomyopathy	5	90	0.0480281	0.241856	ko05410	ENSMUSG00000026971(Itgb6);ENSMUSG00000027111(Itga6);ENSMUSG00000039239(Tgfb2);ENSMUSG00000051331(Cacna1c);ENSMUSG00000054640(Slc8a1)	K06589+K06485+K13376+K04850+K05849
HFE-vs-HFD	Metabolism	Lipid metabolism	Fatty acid elongation	1	30	0.00977192	0.0707302	ko00062	ENSMUSG00000021226(Acot2)	K01068
HFE-vs-HFD	Metabolism	Lipid metabolism	Biosynthesis of unsaturated fatty acids	1	35	0.0113944	0.0707302	ko01040	ENSMUSG00000021226(Acot2)	K01068
HFE-vs-HFD	Metabolism	Nucleotide metabolism	Pyrimidine metabolism	1	57	0.018512	0.0707302	ko00240	ENSMUSG00000091228(Gm20390)	K00940
HFE-vs-HFD	Organismal Systems	Endocrine system	Ovarian steroidogenesis	1	69	0.02238	0.0707302	ko04913	ENSMUSG00000021226(Acot2)	K01068
HFE-vs-HFD	Metabolism	Xenobiotics biodegradation and metabolism	Drug metabolism - other enzymes	1	99	0.0320053	0.0707302	ko00983	ENSMUSG00000091228(Gm20390)	K00940
HFE-vs-HFD	Organismal Systems	Endocrine system	Melanogenesis	1	101	0.0326447	0.0707302	ko04916	ENSMUSG00000022122(Ednrb)	K04198
HFE-vs-HFD	Organismal Systems	Endocrine system	Relaxin signaling pathway	1	135	0.043472	0.0716729	ko04926	ENSMUSG00000022122(Ednrb)	K04198
HFE-vs-HFD	Metabolism	Nucleotide metabolism	Purine metabolism	1	137	0.0441064	0.0716729	ko00230	ENSMUSG00000091228(Gm20390)	K00940

## Sheet: GO
Group	ID	per	ratio	class	Descrption	Pvalue	Qvalue	Up	Down	fg_num	bg_num
NE-vs-NC	GO:0051239	34.177	0.009	Biological Process	regulation of multicellular organismal process	4.09721e-06	0.00939899	7	20	27	2891
NE-vs-NC	GO:0033993	17.722	0.014	Biological Process	response to lipid	2.00226e-05	0.0166326	2	12	14	994
NE-vs-NC	GO:0071871	3.797	0.2	Biological Process	response to epinephrine	2.31706e-05	0.0166326	0	3	3	15
NE-vs-NC	GO:0005615	25.316	0.01	Cellular Component	extracellular space	2.66465e-05	0.00719454	2	18	20	1953
NE-vs-NC	GO:0006094	6.329	0.051	Biological Process	gluconeogenesis	3.75028e-05	0.0166326	1	4	5	99
NE-vs-NC	GO:0019319	6.329	0.049	Biological Process	hexose biosynthetic process	4.53626e-05	0.0166326	1	4	5	103
NE-vs-NC	GO:0045444	8.861	0.027	Biological Process	fat cell differentiation	5.34964e-05	0.0166326	2	5	7	256
NE-vs-NC	GO:0062014	6.329	0.045	Biological Process	negative regulation of small molecule metabolic process	6.21236e-05	0.0166326	1	4	5	110
NE-vs-NC	GO:0046364	6.329	0.045	Biological Process	monosaccharide biosynthetic process	6.48622e-05	0.0166326	1	4	5	111
NE-vs-NC	GO:0044283	12.658	0.017	Biological Process	small molecule biosynthetic process	7.08257e-05	0.0166326	2	8	10	584
NE-vs-NC	GO:0045833	6.329	0.044	Biological Process	negative regulation of lipid metabolic process	7.36396e-05	0.0166326	1	4	5	114
NE-vs-NC	GO:0098772	25	0.01	Molecular Function	molecular function regulator	7.50077e-05	0.029703	4	16	20	2044
NE-vs-NC	GO:0050873	5.063	0.067	Biological Process	brown fat cell differentiation	7.97554e-05	0.0166326	1	3	4	60
NE-vs-NC	GO:0005576	29.114	0.008	Cellular Component	extracellular region	0.000128986	0.0174131	3	20	23	2736
NE-vs-NC	GO:0044281	22.785	0.01	Biological Process	small molecule metabolic process	0.000145514	0.0278174	5	13	18	1839
NE-vs-NC	GO:0010876	11.392	0.017	Biological Process	lipid localization	0.000160993	0.0284091	3	6	9	523
NE-vs-NC	GO:0007623	7.595	0.025	Biological Process	circadian rhythm	0.000317799	0.0491866	2	4	6	242
NE-vs-NC	GO:0006629	18.987	0.01	Biological Process	lipid metabolic process	0.000334752	0.0491866	3	12	15	1456
NE-vs-NC	GO:0034381	3.797	0.083	Biological Process	plasma lipoprotein particle clearance	0.000343314	0.0491866	1	2	3	36
NE-vs-NC	GO:0006631	10.127	0.017	Biological Process	fatty acid metabolic process	0.000364504	0.0491866	3	5	8	462
HFD-vs-NC	GO:0007275	46.914	0.035	Biological Process	multicellular organism development	2.56262e-20	1.44993e-16	125	65	190	5378
HFD-vs-NC	GO:0048731	44.691	0.036	Biological Process	system development	5.85689e-20	1.65691e-16	119	62	181	5028
HFD-vs-NC	GO:0051239	30.617	0.043	Biological Process	regulation of multicellular organismal process	1.62588e-18	2.59009e-15	86	38	124	2891
HFD-vs-NC	GO:0048856	49.63	0.033	Biological Process	anatomical structure development	1.8311e-18	2.59009e-15	134	67	201	6069
HFD-vs-NC	GO:0032502	51.852	0.031	Biological Process	developmental process	9.16249e-17	1.03683e-13	142	68	210	6688
HFD-vs-NC	GO:0009653	27.901	0.041	Biological Process	anatomical structure morphogenesis	4.68701e-15	4.41985e-12	84	29	113	2778
HFD-vs-NC	GO:0048513	33.58	0.036	Biological Process	animal organ development	3.89089e-14	3.14495e-11	91	45	136	3771
HFD-vs-NC	GO:0070887	29.877	0.038	Biological Process	cellular response to chemical stimulus	8.15015e-14	5.17586e-11	76	45	121	3205
HFD-vs-NC	GO:0048519	43.457	0.032	Biological Process	negative regulation of biological process	8.23307e-14	5.17586e-11	111	65	176	5519
HFD-vs-NC	GO:0048523	40.741	0.033	Biological Process	negative regulation of cellular process	1.13307e-13	6.41089e-11	105	60	165	5051
HFD-vs-NC	GO:0050793	25.432	0.039	Biological Process	regulation of developmental process	2.07762e-12	1.06865e-09	72	31	103	2650
HFD-vs-NC	GO:0048646	15.062	0.051	Biological Process	anatomical structure formation involved in morphogenesis	5.64089e-12	2.65968e-09	49	12	61	1202
HFD-vs-NC	GO:0072359	14.815	0.051	Biological Process	circulatory system development	6.93307e-12	3.01748e-09	44	16	60	1176
HFD-vs-NC	GO:0010033	30.37	0.035	Biological Process	response to organic substance	7.76785e-12	3.13932e-09	76	47	123	3502
HFD-vs-NC	GO:0071310	24.198	0.039	Biological Process	cellular response to organic substance	1.07938e-11	4.07144e-09	64	34	98	2531
HFD-vs-NC	GO:0065008	33.333	0.034	Biological Process	regulation of biological quality	1.36113e-11	4.81331e-09	91	44	135	4029
HFD-vs-NC	GO:0009888	20.741	0.041	Biological Process	tissue development	2.21957e-11	7.38724e-09	59	25	84	2039
HFD-vs-NC	GO:0030154	36.049	0.032	Biological Process	cell differentiation	4.27938e-11	1.34515e-08	105	41	146	4565
HFD-vs-NC	GO:0001944	11.111	0.059	Biological Process	vasculature development	4.5472e-11	1.35411e-08	33	12	45	767
HFD-vs-NC	GO:1901700	19.259	0.042	Biological Process	response to oxygen-containing compound	5.45639e-11	1.52891e-08	45	33	78	1857
HFD-vs-NC	GO:0035295	14.074	0.05	Biological Process	tube development	5.67464e-11	1.52891e-08	41	16	57	1141
HFD-vs-NC	GO:0048869	36.296	0.032	Biological Process	cellular developmental process	6.86123e-11	1.76458e-08	105	42	147	4637
HFD-vs-NC	GO:0032501	58.025	0.027	Biological Process	multicellular organismal process	8.6463e-11	2.12699e-08	156	79	235	8797
HFD-vs-NC	GO:0016477	16.79	0.044	Biological Process	cell migration	1.26196e-10	2.97507e-08	45	23	68	1535
HFD-vs-NC	GO:0009719	17.778	0.043	Biological Process	response to endogenous stimulus	1.83077e-10	4.14339e-08	43	29	72	1689
HFD-vs-NC	GO:0032879	25.926	0.035	Biological Process	regulation of localization	3.17687e-10	6.91336e-08	72	33	105	2965
HFD-vs-NC	GO:0007399	22.963	0.037	Biological Process	nervous system development	3.63334e-10	7.61386e-08	64	29	93	2499
HFD-vs-NC	GO:0022603	12.099	0.051	Biological Process	regulation of anatomical structure morphogenesis	6.48469e-10	1.31037e-07	36	13	49	957
HFD-vs-NC	GO:0006928	20.494	0.039	Biological Process	movement of cell or subcellular component	8.16321e-10	1.59267e-07	56	27	83	2154
HFD-vs-NC	GO:0010941	18.025	0.041	Biological Process	regulation of cell death	9.56326e-10	1.80363e-07	45	28	73	1790
HFD-vs-NC	GO:0043067	16.79	0.042	Biological Process	regulation of programmed cell death	1.20304e-09	2.16037e-07	42	26	68	1619
HFD-vs-NC	GO:0042981	16.543	0.042	Biological Process	regulation of apoptotic process	1.22184e-09	2.16037e-07	41	26	67	1584
HFD-vs-NC	GO:0009605	25.679	0.035	Biological Process	response to external stimulus	1.5975e-09	2.73898e-07	67	37	104	3010
HFD-vs-NC	GO:0012501	19.259	0.038	Biological Process	programmed cell death	3.26426e-09	5.43212e-07	48	30	78	2028
HFD-vs-NC	GO:0040011	18.519	0.039	Biological Process	locomotion	3.52023e-09	5.69071e-07	49	26	75	1919
HFD-vs-NC	GO:0001568	9.877	0.054	Biological Process	blood vessel development	5.46259e-09	8.55622e-07	29	11	40	737
HFD-vs-NC	GO:2000026	15.556	0.042	Biological Process	regulation of multicellular organismal development	5.59527e-09	8.55622e-07	45	18	63	1501
HFD-vs-NC	GO:0008219	20.247	0.037	Biological Process	cell death	5.7918e-09	8.62369e-07	51	31	82	2207
HFD-vs-NC	GO:0048518	44.691	0.028	Biological Process	positive regulation of biological process	6.49799e-09	9.42709e-07	117	64	181	6499
HFD-vs-NC	GO:0048870	17.037	0.04	Biological Process	cell motility	7.33992e-09	1.01291e-06	45	24	69	1729
HFD-vs-NC	GO:0051674	17.037	0.04	Biological Process	localization of cell	7.33992e-09	1.01291e-06	45	24	69	1729
HFD-vs-NC	GO:0001525	8.148	0.061	Biological Process	angiogenesis	9.47753e-09	1.27676e-06	26	7	33	545
HFD-vs-NC	GO:0071495	14.568	0.043	Biological Process	cellular response to endogenous stimulus	9.73311e-09	1.2807e-06	38	21	59	1381
HFD-vs-NC	GO:0006915	18.519	0.038	Biological Process	apoptotic process	1.04186e-08	1.33973e-06	47	28	75	1968
HFD-vs-NC	GO:0048514	8.889	0.056	Biological Process	blood vessel morphogenesis	1.33464e-08	1.67809e-06	27	9	36	640
HFD-vs-NC	GO:0051094	15.062	0.042	Biological Process	positive regulation of developmental process	1.36447e-08	1.67829e-06	40	21	61	1465
HFD-vs-NC	GO:0022008	17.531	0.039	Biological Process	neurogenesis	1.42139e-08	1.71111e-06	51	20	71	1832
HFD-vs-NC	GO:0045595	16.543	0.04	Biological Process	regulation of cell differentiation	1.63645e-08	1.92896e-06	51	16	67	1690
HFD-vs-NC	GO:0033993	11.605	0.047	Biological Process	response to lipid	1.81918e-08	2.10059e-06	26	21	47	994
HFD-vs-NC	GO:0048522	41.481	0.028	Biological Process	positive regulation of cellular process	2.26535e-08	2.56347e-06	110	58	168	5988
HFD-vs-NC	GO:0035239	10.864	0.048	Biological Process	tube morphogenesis	2.65827e-08	2.94912e-06	32	12	44	908
HFD-vs-NC	GO:0060548	12.593	0.044	Biological Process	negative regulation of cell death	3.32206e-08	3.61465e-06	30	21	51	1149
HFD-vs-NC	GO:0032922	2.716	0.172	Biological Process	circadian regulation of gene expression	3.89812e-08	4.16143e-06	10	1	11	64
HFD-vs-NC	GO:0043069	11.605	0.046	Biological Process	negative regulation of programmed cell death	3.98382e-08	4.17416e-06	28	19	47	1020
HFD-vs-NC	GO:0005515	63.861	0.025	Molecular Function	protein binding	4.3974e-08	4.45457e-05	165	93	258	10477
HFD-vs-NC	GO:0007166	23.21	0.034	Biological Process	cell surface receptor signaling pathway	4.66432e-08	4.79832e-06	59	35	94	2793
HFD-vs-NC	GO:0043066	11.358	0.046	Biological Process	negative regulation of apoptotic process	5.26025e-08	5.31473e-06	27	19	46	996
HFD-vs-NC	GO:0042592	17.778	0.037	Biological Process	homeostatic process	5.7421e-08	5.69979e-06	46	26	72	1935
HFD-vs-NC	GO:0065009	21.728	0.034	Biological Process	regulation of molecular function	8.15938e-08	7.95961e-06	60	28	88	2582
HFD-vs-NC	GO:0072001	5.926	0.069	Biological Process	renal system development	9.82649e-08	9.42343e-06	15	9	24	348
HFD-vs-NC	GO:0045765	5.432	0.074	Biological Process	regulation of angiogenesis	1.03987e-07	9.80593e-06	16	6	22	298
HFD-vs-NC	GO:0034762	8.148	0.055	Biological Process	regulation of transmembrane transport	1.13184e-07	1.04983e-05	21	12	33	605
HFD-vs-NC	GO:0051049	17.531	0.037	Biological Process	regulation of transport	1.22431e-07	1.11728e-05	46	25	71	1934
HFD-vs-NC	GO:0061061	8.889	0.051	Biological Process	muscle structure development	1.26432e-07	1.13548e-05	28	8	36	700
HFD-vs-NC	GO:1901342	5.432	0.073	Biological Process	regulation of vasculature development	1.31264e-07	1.16046e-05	16	6	22	302
HFD-vs-NC	GO:0051240	15.556	0.038	Biological Process	positive regulation of multicellular organismal process	1.44222e-07	1.2554e-05	46	17	63	1639
HFD-vs-NC	GO:0030334	10.864	0.045	Biological Process	regulation of cell migration	1.64303e-07	1.40852e-05	31	13	44	968
HFD-vs-NC	GO:0001667	6.667	0.061	Biological Process	ameboidal-type cell migration	1.75792e-07	1.48452e-05	20	7	27	441
HFD-vs-NC	GO:0009892	24.444	0.032	Biological Process	negative regulation of metabolic process	1.81057e-07	1.5065e-05	64	35	99	3082
HFD-vs-NC	GO:0032835	2.716	0.149	Biological Process	glomerulus development	1.8408e-07	1.50945e-05	6	5	11	74
HFD-vs-NC	GO:0001822	5.679	0.068	Biological Process	kidney development	2.0819e-07	1.68277e-05	15	8	23	336
HFD-vs-NC	GO:0051241	11.852	0.043	Biological Process	negative regulation of multicellular organismal process	2.17618e-07	1.7342e-05	30	18	48	1115
HFD-vs-NC	GO:1901701	13.086	0.041	Biological Process	cellular response to oxygen-containing compound	2.21049e-07	1.73708e-05	31	22	53	1292
HFD-vs-NC	GO:0001655	6.173	0.064	Biological Process	urogenital system development	2.25233e-07	1.74571e-05	16	9	25	391
HFD-vs-NC	GO:0009725	10.617	0.045	Biological Process	response to hormone	2.29577e-07	1.75533e-05	24	19	43	946
HFD-vs-NC	GO:0042221	38.519	0.028	Biological Process	response to chemical	2.55192e-07	1.92517e-05	96	60	156	5628
HFD-vs-NC	GO:0060429	12.84	0.041	Biological Process	epithelium development	3.08732e-07	2.29843e-05	36	16	52	1270
HFD-vs-NC	GO:0007155	14.074	0.039	Biological Process	cell adhesion	3.74494e-07	2.71937e-05	42	15	57	1460
HFD-vs-NC	GO:0051270	11.605	0.043	Biological Process	regulation of cellular component movement	3.74887e-07	2.71937e-05	34	13	47	1101
HFD-vs-NC	GO:0035556	20.988	0.033	Biological Process	intracellular signal transduction	3.96885e-07	2.8425e-05	60	25	85	2553
HFD-vs-NC	GO:0022610	14.074	0.039	Biological Process	biological adhesion	4.7749e-07	3.37705e-05	42	15	57	1471
HFD-vs-NC	GO:0043542	4.444	0.08	Biological Process	endothelial cell migration	5.02701e-07	3.51146e-05	11	7	18	226
HFD-vs-NC	GO:0072006	3.704	0.093	Biological Process	nephron development	6.77863e-07	4.67725e-05	10	5	15	162
HFD-vs-NC	GO:0030155	9.136	0.047	Biological Process	regulation of cell adhesion	7.35504e-07	5.01383e-05	27	10	37	786
HFD-vs-NC	GO:0031324	20.988	0.033	Biological Process	negative regulation of cellular metabolic process	7.88223e-07	5.30924e-05	55	30	85	2595
HFD-vs-NC	GO:0005488	82.921	0.022	Molecular Function	binding	7.98971e-07	0.000404679	220	115	335	15044
HFD-vs-NC	GO:2000145	10.864	0.043	Biological Process	regulation of cell motility	8.06017e-07	5.36523e-05	31	13	44	1026
HFD-vs-NC	GO:0010631	5.185	0.068	Biological Process	epithelial cell migration	8.37036e-07	5.50692e-05	14	7	21	310
HFD-vs-NC	GO:0048699	15.309	0.037	Biological Process	generation of neurons	8.9253e-07	5.778e-05	44	18	62	1689
HFD-vs-NC	GO:0048871	7.16	0.054	Biological Process	multicellular organismal homeostasis	8.98663e-07	5.778e-05	15	14	29	539
HFD-vs-NC	GO:0090132	5.185	0.067	Biological Process	epithelium migration	9.78069e-07	6.21788e-05	14	7	21	313
HFD-vs-NC	GO:0010646	25.679	0.031	Biological Process	regulation of cell communication	9.91129e-07	6.2309e-05	70	34	104	3409
HFD-vs-NC	GO:0050896	60.247	0.024	Biological Process	response to stimulus	1.01841e-06	6.33204e-05	158	86	244	10088
HFD-vs-NC	GO:0040012	11.111	0.042	Biological Process	regulation of locomotion	1.12473e-06	6.91707e-05	31	14	45	1074
HFD-vs-NC	GO:0023051	25.679	0.03	Biological Process	regulation of signaling	1.15486e-06	7.02599e-05	70	34	104	3420
HFD-vs-NC	GO:0051179	41.975	0.026	Biological Process	localization	1.18491e-06	7.13214e-05	109	61	170	6422
HFD-vs-NC	GO:0090130	5.185	0.066	Biological Process	tissue migration	1.32726e-06	7.90488e-05	14	7	21	319
HFD-vs-NC	GO:0007623	4.444	0.074	Biological Process	circadian rhythm	1.35933e-06	8.01157e-05	15	3	18	242
HFD-vs-NC	GO:0031012	6.75	0.053	Cellular Component	extracellular matrix	1.73294e-06	0.000485386	20	7	27	506
HFD-vs-NC	GO:0030312	6.75	0.053	Cellular Component	external encapsulating structure	1.86687e-06	0.000485386	20	7	27	508
HFD-vs-NC	GO:0007167	10.123	0.043	Biological Process	enzyme linked receptor protein signaling pathway	1.91103e-06	0.00011147	27	14	41	955
HFD-vs-NC	GO:0008283	17.531	0.034	Biological Process	cell population proliferation	1.9533e-06	0.000111838	45	26	71	2083
HFD-vs-NC	GO:0051172	19.753	0.033	Biological Process	negative regulation of nitrogen compound metabolic process	1.95686e-06	0.000111838	52	28	80	2447
HFD-vs-NC	GO:0010605	22.222	0.031	Biological Process	negative regulation of macromolecule metabolic process	2.14349e-06	0.000121279	60	30	90	2868
HFD-vs-NC	GO:0007162	4.938	0.066	Biological Process	negative regulation of cell adhesion	2.27722e-06	0.000127569	15	5	20	303
HFD-vs-NC	GO:0022604	5.185	0.063	Biological Process	regulation of cell morphogenesis	2.50382e-06	0.000138888	16	5	21	332
HFD-vs-NC	GO:0048583	28.889	0.029	Biological Process	regulation of response to stimulus	2.8204e-06	0.00015493	73	44	117	4057
HFD-vs-NC	GO:0001659	3.704	0.082	Biological Process	temperature homeostasis	2.9455e-06	0.000160246	8	7	15	182
HFD-vs-NC	GO:0030182	13.827	0.037	Biological Process	neuron differentiation	3.02839e-06	0.000163187	40	16	56	1522
HFD-vs-NC	GO:0044093	13.58	0.037	Biological Process	positive regulation of molecular function	3.47826e-06	0.000185661	36	19	55	1491
HFD-vs-NC	GO:0044057	7.654	0.048	Biological Process	regulation of system process	3.6099e-06	0.000190886	22	9	31	642
HFD-vs-NC	GO:0050790	15.802	0.035	Biological Process	regulation of catalytic activity	4.10127e-06	0.000214861	44	20	64	1848
HFD-vs-NC	GO:0043534	2.963	0.098	Biological Process	blood vessel endothelial cell migration	4.73388e-06	0.000245728	8	4	12	122
HFD-vs-NC	GO:0042127	15.062	0.035	Biological Process	regulation of cell population proliferation	4.79372e-06	0.000246572	41	20	61	1739
HFD-vs-NC	GO:0045934	14.074	0.036	Biological Process	negative regulation of nucleobase-containing compound metabolic process	4.89577e-06	0.000248059	37	20	57	1585
HFD-vs-NC	GO:0033002	4.444	0.068	Biological Process	muscle cell proliferation	4.91032e-06	0.000248059	12	6	18	265
HFD-vs-NC	GO:0009887	10.617	0.04	Biological Process	animal organ morphogenesis	5.82918e-06	0.000291872	32	11	43	1071
HFD-vs-NC	GO:0000122	10.123	0.041	Biological Process	negative regulation of transcription by RNA polymerase II	6.04842e-06	0.000300192	27	14	41	1001
HFD-vs-NC	GO:0034114	1.481	0.24	Biological Process	regulation of heterotypic cell-cell adhesion	6.77031e-06	0.000332331	3	3	6	25
HFD-vs-NC	GO:0009968	11.852	0.038	Biological Process	negative regulation of signal transduction	6.81342e-06	0.000332331	29	19	48	1261
HFD-vs-NC	GO:0010882	1.235	0.333	Biological Process	regulation of cardiac muscle contraction by calcium ion signaling	6.95829e-06	0.000333644	5	0	5	15
HFD-vs-NC	GO:1902287	1.235	0.333	Biological Process	semaphorin-plexin signaling pathway involved in axon guidance	6.95829e-06	0.000333644	5	0	5	15
HFD-vs-NC	GO:0071396	7.407	0.048	Biological Process	cellular response to lipid	7.04407e-06	0.000334919	16	14	30	631
HFD-vs-NC	GO:0050878	5.432	0.057	Biological Process	regulation of body fluid levels	7.44477e-06	0.000351021	15	7	22	385
HFD-vs-NC	GO:0009966	22.222	0.03	Biological Process	regulation of signal transduction	8.16475e-06	0.000381786	58	32	90	2963
HFD-vs-NC	GO:0010594	3.457	0.08	Biological Process	regulation of endothelial cell migration	8.30045e-06	0.00038495	9	5	14	174
HFD-vs-NC	GO:1904062	5.432	0.057	Biological Process	regulation of cation transmembrane transport	8.41295e-06	0.000386996	16	6	22	388
HFD-vs-NC	GO:0030335	6.914	0.049	Biological Process	positive regulation of cell migration	8.65461e-06	0.000394902	22	6	28	573
HFD-vs-NC	GO:0019222	42.716	0.026	Biological Process	regulation of metabolic process	8.94455e-06	0.000404866	113	60	173	6765
HFD-vs-NC	GO:1902285	1.235	0.312	Biological Process	semaphorin-plexin signaling pathway involved in neuron projection guidance	9.95973e-06	0.000447239	5	0	5	16
HFD-vs-NC	GO:0051145	2.222	0.125	Biological Process	smooth muscle cell differentiation	1.05467e-05	0.000469869	7	2	9	72
HFD-vs-NC	GO:0090257	4.198	0.067	Biological Process	regulation of muscle system process	1.09025e-05	0.000481926	13	4	17	254
HFD-vs-NC	GO:0098739	3.704	0.073	Biological Process	import across plasma membrane	1.25349e-05	0.000549785	9	6	15	205
HFD-vs-NC	GO:0048585	14.321	0.035	Biological Process	negative regulation of response to stimulus	1.26737e-05	0.000551598	36	22	58	1676
HFD-vs-NC	GO:0010648	12.593	0.036	Biological Process	negative regulation of cell communication	1.32144e-05	0.000568901	31	20	51	1407
HFD-vs-NC	GO:0001817	8.148	0.044	Biological Process	regulation of cytokine production	1.32723e-05	0.000568901	25	8	33	753
HFD-vs-NC	GO:0051716	51.358	0.024	Biological Process	cellular response to stimulus	1.38431e-05	0.000588902	138	70	208	8535
HFD-vs-NC	GO:0023057	12.593	0.036	Biological Process	negative regulation of signaling	1.42656e-05	0.000597439	31	20	51	1411
HFD-vs-NC	GO:0051093	10.123	0.039	Biological Process	negative regulation of developmental process	1.42974e-05	0.000597439	34	7	41	1038
HFD-vs-NC	GO:0010632	3.951	0.069	Biological Process	regulation of epithelial cell migration	1.43605e-05	0.000597439	11	5	16	233
HFD-vs-NC	GO:0006935	7.16	0.047	Biological Process	chemotaxis	1.44705e-05	0.00059762	23	6	29	622
HFD-vs-NC	GO:0065007	74.074	0.022	Biological Process	biological regulation	1.51477e-05	0.000621056	195	105	300	13392
HFD-vs-NC	GO:0106106	2.963	0.088	Biological Process	cold-induced thermogenesis	1.5608e-05	0.000635325	5	7	12	137
HFD-vs-NC	GO:0001816	8.148	0.043	Biological Process	cytokine production	1.60062e-05	0.000646879	25	8	33	760
HFD-vs-NC	GO:0042330	7.16	0.046	Biological Process	taxis	1.72887e-05	0.000693754	23	6	29	628
HFD-vs-NC	GO:0035914	2.222	0.117	Biological Process	skeletal muscle cell differentiation	1.83512e-05	0.000731203	5	4	9	77
HFD-vs-NC	GO:2000147	6.914	0.047	Biological Process	positive regulation of cell motility	1.94342e-05	0.000768944	22	6	28	599
HFD-vs-NC	GO:0034113	1.975	0.133	Biological Process	heterotypic cell-cell adhesion	2.02618e-05	0.00079612	5	3	8	60
HFD-vs-NC	GO:1902042	1.481	0.2	Biological Process	negative regulation of extrinsic apoptotic signaling pathway via death domain receptors	2.09058e-05	0.000815759	2	4	6	30
HFD-vs-NC	GO:0043068	6.914	0.047	Biological Process	positive regulation of programmed cell death	2.12578e-05	0.000823814	16	12	28	602
HFD-vs-NC	GO:0051223	6.667	0.047	Biological Process	regulation of protein transport	2.17331e-05	0.000836501	17	10	27	570
HFD-vs-NC	GO:0051051	6.173	0.049	Biological Process	negative regulation of transport	2.19522e-05	0.000839227	17	8	25	506
HFD-vs-NC	GO:0043085	10.37	0.038	Biological Process	positive regulation of catalytic activity	2.28366e-05	0.000867179	28	14	42	1096
HFD-vs-NC	GO:0014070	10.123	0.039	Biological Process	response to organic cyclic compound	2.32297e-05	0.000876223	23	18	41	1060
HFD-vs-NC	GO:0034765	6.173	0.049	Biological Process	regulation of ion transmembrane transport	2.34368e-05	0.000878181	17	8	25	508
HFD-vs-NC	GO:0000902	10.37	0.038	Biological Process	cell morphogenesis	2.48572e-05	0.000925277	36	6	42	1100
HFD-vs-NC	GO:0031323	38.272	0.026	Biological Process	regulation of cellular metabolic process	2.53298e-05	0.000929082	102	53	155	6012
HFD-vs-NC	GO:2000113	13.58	0.034	Biological Process	negative regulation of cellular macromolecule biosynthetic process	2.54169e-05	0.000929082	35	20	55	1598
HFD-vs-NC	GO:0010942	7.407	0.044	Biological Process	positive regulation of cell death	2.54521e-05	0.000929082	17	13	30	675
HFD-vs-NC	GO:0010881	0.988	0.4	Biological Process	regulation of cardiac muscle contraction by regulation of the release of sequestered calcium ion	2.70315e-05	0.000980412	4	0	4	10
HFD-vs-NC	GO:0050794	68.395	0.023	Biological Process	regulation of cellular process	2.75255e-05	0.00099197	179	98	277	12204
HFD-vs-NC	GO:0048511	4.938	0.056	Biological Process	rhythmic process	2.77424e-05	0.000993459	16	4	20	359
HFD-vs-NC	GO:0045892	12.099	0.036	Biological Process	negative regulation of transcription, DNA-templated	2.8495e-05	0.00101399	33	16	49	1371
HFD-vs-NC	GO:0060666	0.741	0.75	Biological Process	dichotomous subdivision of terminal units involved in salivary gland branching	2.8831e-05	0.00101954	3	0	3	4
HFD-vs-NC	GO:0010035	6.914	0.046	Biological Process	response to inorganic substance	2.93536e-05	0.0010252	13	15	28	613
HFD-vs-NC	GO:0051272	6.914	0.046	Biological Process	positive regulation of cellular component movement	2.93536e-05	0.0010252	22	6	28	613
HFD-vs-NC	GO:1903507	12.099	0.036	Biological Process	negative regulation of nucleic acid-templated transcription	2.95752e-05	0.00102661	33	16	49	1373
HFD-vs-NC	GO:0048545	4.938	0.055	Biological Process	response to steroid hormone	3.00138e-05	0.00103316	9	11	20	361
HFD-vs-NC	GO:1902679	12.099	0.036	Biological Process	negative regulation of RNA biosynthetic process	3.01294e-05	0.00103316	33	16	49	1374
HFD-vs-NC	GO:0048732	6.173	0.048	Biological Process	gland development	3.13058e-05	0.00106704	19	6	25	517
HFD-vs-NC	GO:0010558	13.58	0.034	Biological Process	negative regulation of macromolecule biosynthetic process	3.28689e-05	0.00110906	35	20	55	1613
HFD-vs-NC	GO:0040017	6.914	0.045	Biological Process	positive regulation of locomotion	3.29306e-05	0.00110906	22	6	28	617
HFD-vs-NC	GO:0045597	9.383	0.039	Biological Process	positive regulation of cell differentiation	3.4135e-05	0.00114281	25	13	38	968
HFD-vs-NC	GO:0007423	6.914	0.045	Biological Process	sensory organ development	3.48633e-05	0.00116033	19	9	28	619
HFD-vs-NC	GO:0010468	32.099	0.027	Biological Process	regulation of gene expression	3.58714e-05	0.0011869	88	42	130	4875
HFD-vs-NC	GO:0009790	11.111	0.037	Biological Process	embryo development	3.62831e-05	0.00119354	36	9	45	1231
HFD-vs-NC	GO:0043065	6.667	0.046	Biological Process	positive regulation of apoptotic process	3.72326e-05	0.0012177	16	11	27	588
HFD-vs-NC	GO:1990845	2.963	0.08	Biological Process	adaptive thermogenesis	3.86083e-05	0.00125544	5	7	12	150
HFD-vs-NC	GO:0030054	17.5	0.031	Cellular Component	cell junction	3.86402e-05	0.00504858	49	21	70	2278
HFD-vs-NC	GO:0062023	5	0.053	Cellular Component	collagen-containing extracellular matrix	3.88353e-05	0.00504858	13	7	20	375
HFD-vs-NC	GO:0070848	7.654	0.043	Biological Process	response to growth factor	3.88407e-05	0.00125578	22	9	31	725
HFD-vs-NC	GO:0098657	3.951	0.063	Biological Process	import into cell	3.9337e-05	0.0012646	10	6	16	253
HFD-vs-NC	GO:0003013	6.42	0.047	Biological Process	circulatory system process	4.06682e-05	0.0013	21	5	26	558
HFD-vs-NC	GO:0034115	0.988	0.364	Biological Process	negative regulation of heterotypic cell-cell adhesion	4.18257e-05	0.00132206	3	1	4	11
HFD-vs-NC	GO:0070587	0.988	0.364	Biological Process	regulation of cell-cell adhesion involved in gastrulation	4.18257e-05	0.00132206	3	1	4	11
HFD-vs-NC	GO:0008015	6.173	0.047	Biological Process	blood circulation	4.27846e-05	0.00134486	20	5	25	527
HFD-vs-NC	GO:0071363	7.407	0.043	Biological Process	cellular response to growth factor stimulus	4.36196e-05	0.00136353	21	9	30	695
HFD-vs-NC	GO:0018130	27.407	0.028	Biological Process	heterocycle biosynthetic process	4.47899e-05	0.00139243	78	33	111	4028
HFD-vs-NC	GO:0002040	2.716	0.085	Biological Process	sprouting angiogenesis	4.50862e-05	0.00139352	9	2	11	129
HFD-vs-NC	GO:0031327	13.827	0.033	Biological Process	negative regulation of cellular biosynthetic process	4.53179e-05	0.00139352	35	21	56	1672
HFD-vs-NC	GO:0051336	9.63	0.038	Biological Process	regulation of hydrolase activity	4.66486e-05	0.00142669	25	14	39	1019
HFD-vs-NC	GO:0009890	14.074	0.033	Biological Process	negative regulation of biosynthetic process	4.9131e-05	0.00148443	35	22	57	1717
HFD-vs-NC	GO:0051253	12.593	0.034	Biological Process	negative regulation of RNA metabolic process	4.91521e-05	0.00148443	34	17	51	1479
HFD-vs-NC	GO:0019438	27.407	0.027	Biological Process	aromatic compound biosynthetic process	4.93235e-05	0.00148443	78	33	111	4037
HFD-vs-NC	GO:0044281	14.815	0.033	Biological Process	small molecule metabolic process	4.99319e-05	0.00149479	37	23	60	1839
HFD-vs-NC	GO:0070201	6.667	0.045	Biological Process	regulation of establishment of protein localization	5.10624e-05	0.00151449	17	10	27	599
HFD-vs-NC	GO:1904036	1.975	0.118	Biological Process	negative regulation of epithelial cell apoptotic process	5.11254e-05	0.00151449	5	3	8	68
HFD-vs-NC	GO:0060255	39.259	0.025	Biological Process	regulation of macromolecule metabolic process	5.20022e-05	0.00153244	107	52	159	6281
HFD-vs-NC	GO:0030020	1.485	0.171	Molecular Function	extracellular matrix structural constituent conferring tensile strength	5.37219e-05	0.0150468	4	2	6	35
HFD-vs-NC	GO:0033627	2.222	0.102	Biological Process	cell adhesion mediated by integrin	5.38576e-05	0.00157419	7	2	9	88
HFD-vs-NC	GO:0034654	26.914	0.028	Biological Process	nucleobase-containing compound biosynthetic process	5.44644e-05	0.00157419	77	32	109	3956
HFD-vs-NC	GO:0061318	1.235	0.227	Biological Process	renal filtration cell differentiation	5.4532e-05	0.00157419	2	3	5	22
HFD-vs-NC	GO:0072112	1.235	0.227	Biological Process	glomerular visceral epithelial cell differentiation	5.4532e-05	0.00157419	2	3	5	22
HFD-vs-NC	GO:0033628	1.728	0.137	Biological Process	regulation of cell adhesion mediated by integrin	5.54945e-05	0.00159385	5	2	7	51
HFD-vs-NC	GO:0006979	5.432	0.05	Biological Process	response to oxidative stress	5.71587e-05	0.00163335	9	13	22	440
HFD-vs-NC	GO:0051384	3.21	0.071	Biological Process	response to glucocorticoid	6.0578e-05	0.00172236	4	9	13	182
HFD-vs-NC	GO:0070586	0.988	0.333	Biological Process	cell-cell adhesion involved in gastrulation	6.17755e-05	0.00174763	3	1	4	12
HFD-vs-NC	GO:0006950	27.16	0.027	Biological Process	response to stress	6.30956e-05	0.00177609	65	45	110	4015
HFD-vs-NC	GO:0030855	7.654	0.042	Biological Process	epithelial cell differentiation	6.43519e-05	0.00180249	20	11	31	745
HFD-vs-NC	GO:0023052	44.691	0.025	Biological Process	signaling	6.52318e-05	0.00181299	122	59	181	7375
HFD-vs-NC	GO:1901215	3.951	0.061	Biological Process	negative regulation of neuron death	6.53675e-05	0.00181299	11	5	16	264
HFD-vs-NC	GO:0055085	13.333	0.033	Biological Process	transmembrane transport	6.68088e-05	0.00184392	37	17	54	1616
HFD-vs-NC	GO:1903522	3.951	0.06	Biological Process	regulation of blood circulation	6.83541e-05	0.00186529	13	3	16	265
HFD-vs-NC	GO:0120161	2.716	0.081	Biological Process	regulation of cold-induced thermogenesis	6.83662e-05	0.00186529	5	6	11	135
HFD-vs-NC	GO:0072311	1.235	0.217	Biological Process	glomerular epithelial cell differentiation	6.85719e-05	0.00186529	2	3	5	23
HFD-vs-NC	GO:0048662	1.975	0.113	Biological Process	negative regulation of smooth muscle cell proliferation	6.9945e-05	0.00189354	5	3	8	71
HFD-vs-NC	GO:0098655	9.136	0.038	Biological Process	cation transmembrane transport	7.08018e-05	0.00189457	24	13	37	965
HFD-vs-NC	GO:1901214	4.938	0.052	Biological Process	regulation of neuron death	7.09515e-05	0.00189457	14	6	20	384
HFD-vs-NC	GO:0006954	7.654	0.041	Biological Process	inflammatory response	7.09879e-05	0.00189457	19	12	31	749
HFD-vs-NC	GO:0080090	36.79	0.026	Biological Process	regulation of primary metabolic process	7.42431e-05	0.00197215	99	50	149	5843
HFD-vs-NC	GO:0140110	14.604	0.032	Molecular Function	transcription regulator activity	7.68428e-05	0.0150468	42	17	59	1820
HFD-vs-NC	GO:0048468	18.272	0.03	Biological Process	cell development	7.81087e-05	0.00206514	57	17	74	2452
HFD-vs-NC	GO:0050673	5.679	0.048	Biological Process	epithelial cell proliferation	7.90706e-05	0.00208084	16	7	23	482
HFD-vs-NC	GO:0007154	44.938	0.024	Biological Process	cell communication	8.09817e-05	0.00210965	121	61	182	7450
HFD-vs-NC	GO:0009889	28.148	0.027	Biological Process	regulation of biosynthetic process	8.11854e-05	0.00210965	74	40	114	4221
HFD-vs-NC	GO:0060284	6.42	0.045	Biological Process	regulation of cell development	8.12836e-05	0.00210965	21	5	26	582
HFD-vs-NC	GO:0060537	5.432	0.049	Biological Process	muscle tissue development	8.2025e-05	0.00211917	17	5	22	451
HFD-vs-NC	GO:0048660	3.21	0.069	Biological Process	regulation of smooth muscle cell proliferation	8.43712e-05	0.00216988	8	5	13	188
HFD-vs-NC	GO:0035886	1.481	0.158	Biological Process	vascular associated smooth muscle cell differentiation	8.52308e-05	0.00218206	4	2	6	38
HFD-vs-NC	GO:0043269	7.654	0.041	Biological Process	regulation of ion transport	8.61458e-05	0.00219555	22	9	31	757
HFD-vs-NC	GO:0005201	2.723	0.08	Molecular Function	extracellular matrix structural constituent	8.61749e-05	0.0150468	5	6	11	138
HFD-vs-NC	GO:0005667	6	0.045	Cellular Component	transcription regulator complex	8.65641e-05	0.00900267	17	7	24	528
HFD-vs-NC	GO:0032870	6.667	0.044	Biological Process	cellular response to hormone stimulus	8.85212e-05	0.00224598	17	10	27	619
HFD-vs-NC	GO:0017154	0.99	0.308	Molecular Function	semaphorin receptor activity	8.91223e-05	0.0150468	4	0	4	13
HFD-vs-NC	GO:0042692	5.185	0.05	Biological Process	muscle cell differentiation	8.97883e-05	0.00226796	17	4	21	422
HFD-vs-NC	GO:1901362	27.901	0.027	Biological Process	organic cyclic compound biosynthetic process	9.22531e-05	0.00231986	78	35	113	4188
HFD-vs-NC	GO:0043535	2.222	0.095	Biological Process	regulation of blood vessel endothelial cell migration	9.82925e-05	0.00246079	7	2	9	95
HFD-vs-NC	GO:0019220	11.852	0.034	Biological Process	regulation of phosphate metabolic process	0.000100719	0.00251044	39	9	48	1403
HFD-vs-NC	GO:0051174	11.852	0.034	Biological Process	regulation of phosphorus metabolic process	0.000102446	0.00254192	39	9	48	1404
HFD-vs-NC	GO:0006796	20	0.029	Biological Process	phosphate-containing compound metabolic process	0.000102881	0.00254192	67	14	81	2774
HFD-vs-NC	GO:0043524	3.21	0.068	Biological Process	negative regulation of neuron apoptotic process	0.000104397	0.00256817	8	5	13	192
HFD-vs-NC	GO:0003012	5.185	0.049	Biological Process	muscle system process	0.000105866	0.00258186	16	5	21	427
HFD-vs-NC	GO:0014706	5.185	0.049	Biological Process	striated muscle tissue development	0.000105866	0.00258186	16	5	21	427
HFD-vs-NC	GO:0061564	5.926	0.046	Biological Process	axon development	0.000107451	0.00260926	21	3	24	525
HFD-vs-NC	GO:2001141	23.704	0.028	Biological Process	regulation of RNA biosynthetic process	0.000108115	0.00261417	66	30	96	3437
HFD-vs-NC	GO:0050789	70.123	0.022	Biological Process	regulation of biological process	0.000115225	0.00277018	183	101	284	12761
HFD-vs-NC	GO:2001237	2.222	0.093	Biological Process	negative regulation of extrinsic apoptotic signaling pathway	0.000115546	0.00277018	4	5	9	97
HFD-vs-NC	GO:0048659	3.21	0.067	Biological Process	smooth muscle cell proliferation	0.000121996	0.00291246	8	5	13	195
HFD-vs-NC	GO:0043523	3.951	0.057	Biological Process	regulation of neuron apoptotic process	0.000124677	0.00296397	11	5	16	279
HFD-vs-NC	GO:0072010	1.235	0.192	Biological Process	glomerular epithelium development	0.000127763	0.00302462	2	3	5	26
HFD-vs-NC	GO:0031326	27.407	0.027	Biological Process	regulation of cellular biosynthetic process	0.000134017	0.00315944	73	38	111	4134
HFD-vs-NC	GO:0006793	20	0.029	Biological Process	phosphorus metabolic process	0.000135453	0.00318006	67	14	81	2797
HFD-vs-NC	GO:0005102	13.614	0.032	Molecular Function	signaling receptor binding	0.000139017	0.0201177	34	21	55	1697
HFD-vs-NC	GO:0031099	3.457	0.062	Biological Process	regeneration	0.000140546	0.00328175	8	6	14	225
HFD-vs-NC	GO:0006812	10.864	0.035	Biological Process	cation transport	0.000140945	0.00328175	31	13	44	1266
HFD-vs-NC	GO:0051347	5.926	0.045	Biological Process	positive regulation of transferase activity	0.000146984	0.00340834	17	7	24	536
HFD-vs-NC	GO:0045766	2.963	0.069	Biological Process	positive regulation of angiogenesis	0.000152503	0.00348833	10	2	12	173
HFD-vs-NC	GO:1904018	2.963	0.069	Biological Process	positive regulation of vasculature development	0.000152503	0.00348833	10	2	12	173
HFD-vs-NC	GO:0009058	37.037	0.025	Biological Process	biosynthetic process	0.000152882	0.00348833	101	49	150	5973
HFD-vs-NC	GO:0009410	5.679	0.046	Biological Process	response to xenobiotic stimulus	0.000152899	0.00348833	14	9	23	504
HFD-vs-NC	GO:0008284	9.383	0.037	Biological Process	positive regulation of cell population proliferation	0.000155185	0.00352625	26	12	38	1041
HFD-vs-NC	GO:0006355	23.457	0.028	Biological Process	regulation of transcription, DNA-templated	0.000157027	0.00354667	66	29	95	3427
HFD-vs-NC	GO:0007610	7.407	0.04	Biological Process	behavior	0.000157337	0.00354667	24	6	30	747
HFD-vs-NC	GO:1903506	23.457	0.028	Biological Process	regulation of nucleic acid-templated transcription	0.000160411	0.0036016	66	29	95	3429
HFD-vs-NC	GO:0050679	3.457	0.061	Biological Process	positive regulation of epithelial cell proliferation	0.000161428	0.00361012	11	3	14	228
HFD-vs-NC	GO:0034220	10.37	0.035	Biological Process	ion transmembrane transport	0.000167068	0.00372153	29	13	42	1198
HFD-vs-NC	GO:0031960	3.21	0.064	Biological Process	response to corticosteroid	0.00017329	0.003845	4	9	13	202
HFD-vs-NC	GO:0003018	3.457	0.061	Biological Process	vascular process in circulatory system	0.000176793	0.0038922	10	4	14	230
HFD-vs-NC	GO:0097191	3.457	0.061	Biological Process	extrinsic apoptotic signaling pathway	0.000176793	0.0038922	6	8	14	230
HFD-vs-NC	GO:0040013	4.444	0.052	Biological Process	negative regulation of locomotion	0.000182556	0.00399411	10	8	18	349
HFD-vs-NC	GO:0001654	4.938	0.049	Biological Process	eye development	0.000182834	0.00399411	14	6	20	412
HFD-vs-NC	GO:0051171	35.309	0.025	Biological Process	regulation of nitrogen compound metabolic process	0.000187619	0.00408287	95	48	143	5663
HFD-vs-NC	GO:0150063	4.938	0.048	Biological Process	visual system development	0.000201146	0.00436048	14	6	20	415
HFD-vs-NC	GO:1902531	13.086	0.032	Biological Process	regulation of intracellular signal transduction	0.00020282	0.00437999	37	16	53	1647
HFD-vs-NC	GO:0009611	5.926	0.044	Biological Process	response to wounding	0.000204406	0.00439745	16	8	24	548
HFD-vs-NC	GO:0072073	2.716	0.072	Biological Process	kidney epithelium development	0.000208754	0.00447397	8	3	11	153
HFD-vs-NC	GO:0035633	0.988	0.25	Biological Process	maintenance of blood-brain barrier	0.000213528	0.00455903	3	1	4	16
HFD-vs-NC	GO:0035767	1.235	0.172	Biological Process	endothelial cell chemotaxis	0.000219852	0.00467639	4	1	5	29
HFD-vs-NC	GO:0071526	1.481	0.133	Biological Process	semaphorin-plexin signaling pathway	0.000224219	0.00475144	6	0	6	45
HFD-vs-NC	GO:0051279	1.975	0.095	Biological Process	regulation of release of sequestered calcium ion into cytosol	0.000230158	0.00485908	8	0	8	84
HFD-vs-NC	GO:0071466	3.21	0.062	Biological Process	cellular response to xenobiotic stimulus	0.000231044	0.00485965	7	6	13	208
HFD-vs-NC	GO:0048880	4.938	0.048	Biological Process	sensory system development	0.000235265	0.0049301	14	6	20	420
HFD-vs-NC	GO:0015705	0.741	0.429	Biological Process	iodide transport	0.000241485	0.00504178	3	0	3	7
HFD-vs-NC	GO:0032774	23.951	0.027	Biological Process	RNA biosynthetic process	0.000244101	0.00507767	67	30	97	3559
HFD-vs-NC	GO:0030856	2.716	0.071	Biological Process	regulation of epithelial cell differentiation	0.000247213	0.00512356	6	5	11	156
HFD-vs-NC	GO:0042325	10.617	0.034	Biological Process	regulation of phosphorylation	0.000249163	0.00514512	36	7	43	1260
HFD-vs-NC	GO:2001234	3.457	0.059	Biological Process	negative regulation of apoptotic signaling pathway	0.000262592	0.0054027	7	7	14	239
HFD-vs-NC	GO:2001236	2.716	0.07	Biological Process	regulation of extrinsic apoptotic signaling pathway	0.000276045	0.00565105	6	5	11	158
HFD-vs-NC	GO:0009991	6.173	0.042	Biological Process	response to extracellular stimulus	0.00027666	0.00565105	11	14	25	594
HFD-vs-NC	GO:0005902	2.25	0.081	Cellular Component	microvillus	0.000278399	0.0239251	4	5	9	111
HFD-vs-NC	GO:0031667	5.926	0.043	Biological Process	response to nutrient levels	0.000280882	0.00571666	10	14	24	560
HFD-vs-NC	GO:0032409	3.951	0.053	Biological Process	regulation of transporter activity	0.000294744	0.00597728	11	5	16	301
HFD-vs-NC	GO:0061437	1.235	0.161	Biological Process	renal system vasculature development	0.000304668	0.00608526	4	1	5	31
HFD-vs-NC	GO:0061440	1.235	0.161	Biological Process	kidney vasculature development	0.000304668	0.00608526	4	1	5	31
HFD-vs-NC	GO:2000352	1.235	0.161	Biological Process	negative regulation of endothelial cell apoptotic process	0.000304668	0.00608526	3	2	5	31
HFD-vs-NC	GO:0010562	8.395	0.037	Biological Process	positive regulation of phosphorus metabolic process	0.000305446	0.00608526	30	4	34	925
HFD-vs-NC	GO:0045937	8.395	0.037	Biological Process	positive regulation of phosphate metabolic process	0.000305446	0.00608526	30	4	34	925
HFD-vs-NC	GO:0019219	26.173	0.027	Biological Process	regulation of nucleobase-containing compound metabolic process	0.000307751	0.00610967	70	36	106	3991
HFD-vs-NC	GO:0007389	5.185	0.045	Biological Process	pattern specification process	0.000309469	0.0061223	15	6	21	462
HFD-vs-NC	GO:0098772	15.347	0.03	Molecular Function	molecular function regulator	0.00031358	0.039707	41	21	62	2044
HFD-vs-NC	GO:0000302	3.21	0.06	Biological Process	response to reactive oxygen species	0.000318557	0.00627253	4	9	13	215
HFD-vs-NC	GO:0006357	18.025	0.029	Biological Process	regulation of transcription by RNA polymerase II	0.00031928	0.00627253	50	23	73	2523
HFD-vs-NC	GO:1902041	1.481	0.125	Biological Process	regulation of extrinsic apoptotic signaling pathway via death domain receptors	0.000321641	0.00629705	2	4	6	48
HFD-vs-NC	GO:0006351	23.704	0.027	Biological Process	transcription, DNA-templated	0.000323965	0.00632067	67	29	96	3542
HFD-vs-NC	GO:0097659	23.704	0.027	Biological Process	nucleic acid-templated transcription	0.000327217	0.00636218	67	29	96	3543
HFD-vs-NC	GO:0010556	25.926	0.027	Biological Process	regulation of macromolecule biosynthetic process	0.000331221	0.00641798	71	34	105	3953
HFD-vs-NC	GO:0005737	63.5	0.022	Cellular Component	cytoplasm	0.000334055	0.0239251	160	94	254	11545
HFD-vs-NC	GO:0007165	41.235	0.024	Biological Process	signal transduction	0.000346242	0.00668614	112	55	167	6896
HFD-vs-NC	GO:0071383	3.21	0.06	Biological Process	cellular response to steroid hormone stimulus	0.000348229	0.00670164	7	6	13	217
HFD-vs-NC	GO:2000112	25.679	0.027	Biological Process	regulation of cellular macromolecule biosynthetic process	0.000356365	0.00683496	70	34	104	3915
HFD-vs-NC	GO:0048666	10.37	0.034	Biological Process	neuron development	0.000362031	0.00692017	33	9	42	1243
HFD-vs-NC	GO:0044249	35.556	0.025	Biological Process	cellular biosynthetic process	0.000364131	0.00693689	99	45	144	5790
HFD-vs-NC	GO:0098858	3.5	0.056	Cellular Component	actin-based cell projection	0.000368078	0.0239251	8	6	14	252
HFD-vs-NC	GO:0070997	4.938	0.046	Biological Process	neuron death	0.000369933	0.00702377	14	6	20	435
HFD-vs-NC	GO:0032243	0.494	1	Biological Process	negative regulation of nucleoside transport	0.000377699	0.00709974	0	2	2	2
HFD-vs-NC	GO:0038190	0.494	1	Biological Process	VEGF-activated neuropilin signaling pathway	0.000377699	0.00709974	2	0	2	2
HFD-vs-NC	GO:2000098	0.494	1	Biological Process	negative regulation of smooth muscle cell-matrix adhesion	0.000377699	0.00709974	1	1	2	2
HFD-vs-NC	GO:1904035	2.222	0.079	Biological Process	regulation of epithelial cell apoptotic process	0.000392429	0.00735219	6	3	9	114
HFD-vs-NC	GO:0007411	3.457	0.056	Biological Process	axon guidance	0.000397721	0.00742675	13	1	14	249
HFD-vs-NC	GO:0001935	2.716	0.067	Biological Process	endothelial cell proliferation	0.000400308	0.00745047	8	3	11	165
HFD-vs-NC	GO:0051130	10.123	0.034	Biological Process	positive regulation of cellular component organization	0.000402655	0.00746959	32	9	41	1210
HFD-vs-NC	GO:0010614	1.235	0.152	Biological Process	negative regulation of cardiac muscle hypertrophy	0.000412201	0.00758111	2	3	5	33
HFD-vs-NC	GO:0035025	1.235	0.152	Biological Process	positive regulation of Rho protein signal transduction	0.000412201	0.00758111	3	2	5	33
HFD-vs-NC	GO:0006814	3.457	0.056	Biological Process	sodium ion transport	0.000414027	0.00758111	12	2	14	250
HFD-vs-NC	GO:0097485	3.457	0.056	Biological Process	neuron projection guidance	0.000414027	0.00758111	13	1	14	250
HFD-vs-NC	GO:0008152	63.21	0.022	Biological Process	metabolic process	0.000416713	0.00760569	166	90	256	11440
HFD-vs-NC	GO:0034599	3.704	0.053	Biological Process	cellular response to oxidative stress	0.000432381	0.00786628	6	9	15	281
HFD-vs-NC	GO:0090287	3.951	0.051	Biological Process	regulation of cellular response to growth factor stimulus	0.000437842	0.0079401	12	4	16	312
HFD-vs-NC	GO:0051960	5.679	0.042	Biological Process	regulation of nervous system development	0.000440991	0.00797166	18	5	23	543
HFD-vs-NC	GO:1900046	1.728	0.099	Biological Process	regulation of hemostasis	0.000456911	0.00820698	4	3	7	71
HFD-vs-NC	GO:1902893	1.728	0.099	Biological Process	regulation of pri-miRNA transcription by RNA polymerase II	0.000456911	0.00820698	7	0	7	71
HFD-vs-NC	GO:1901576	35.802	0.025	Biological Process	organic substance biosynthetic process	0.000467577	0.008372	100	45	145	5869
HFD-vs-NC	GO:0034763	2.469	0.07	Biological Process	negative regulation of transmembrane transport	0.000473644	0.00845387	6	4	10	142
HFD-vs-NC	GO:0070296	1.235	0.147	Biological Process	sarcoplasmic reticulum calcium ion transport	0.000475626	0.00846254	4	1	5	34
HFD-vs-NC	GO:0048592	2.716	0.065	Biological Process	eye morphogenesis	0.000490331	0.00869685	7	4	11	169
HFD-vs-NC	GO:0098660	8.395	0.036	Biological Process	inorganic ion transmembrane transport	0.000492333	0.00870507	26	8	34	950
HFD-vs-NC	GO:0016311	4.198	0.049	Biological Process	dephosphorylation	0.000493962	0.00870666	15	2	17	347
HFD-vs-NC	GO:0042475	1.975	0.085	Biological Process	odontogenesis of dentin-containing tooth	0.000496657	0.0087197	6	2	8	94
HFD-vs-NC	GO:0061614	1.728	0.097	Biological Process	pri-miRNA transcription by RNA polymerase II	0.000497784	0.0087197	7	0	7	72
HFD-vs-NC	GO:1902895	1.481	0.115	Biological Process	positive regulation of pri-miRNA transcription by RNA polymerase II	0.000499861	0.00872906	6	0	6	52
HFD-vs-NC	GO:0007369	2.963	0.061	Biological Process	gastrulation	0.000525315	0.00911728	10	2	12	198
HFD-vs-NC	GO:0060538	2.963	0.061	Biological Process	skeletal muscle organ development	0.000525315	0.00911728	7	5	12	198
HFD-vs-NC	GO:0030001	8.148	0.036	Biological Process	metal ion transport	0.000531198	0.00919119	26	7	33	916
HFD-vs-NC	GO:0002116	0.75	0.333	Cellular Component	semaphorin receptor complex	0.000531226	0.0297142	3	0	3	9
HFD-vs-NC	GO:0010522	2.222	0.076	Biological Process	regulation of calcium ion transport into cytosol	0.000537939	0.00923369	9	0	9	119
HFD-vs-NC	GO:0051402	3.951	0.05	Biological Process	neuron apoptotic process	0.00053855	0.00923369	11	5	16	318
HFD-vs-NC	GO:0060326	3.951	0.05	Biological Process	cell chemotaxis	0.00053855	0.00923369	12	4	16	318
HFD-vs-NC	GO:0014741	1.235	0.143	Biological Process	negative regulation of muscle hypertrophy	0.000546123	0.00931793	2	3	5	35
HFD-vs-NC	GO:0032989	7.654	0.037	Biological Process	cellular component morphogenesis	0.000546757	0.00931793	28	3	31	842
HFD-vs-NC	GO:0030308	2.963	0.06	Biological Process	negative regulation of cell growth	0.000549438	0.0093355	8	4	12	199
HFD-vs-NC	GO:0022898	3.704	0.052	Biological Process	regulation of transmembrane transporter activity	0.000558543	0.00946178	10	5	15	288
HFD-vs-NC	GO:0051252	24.444	0.027	Biological Process	regulation of RNA metabolic process	0.000561762	0.00948791	67	32	99	3735
HFD-vs-NC	GO:0098590	11.25	0.032	Cellular Component	plasma membrane region	0.000571427	0.0297142	31	14	45	1420
HFD-vs-NC	GO:0072009	2.222	0.075	Biological Process	nephron epithelium development	0.000571771	0.00962822	6	3	9	120
HFD-vs-NC	GO:0050708	3.951	0.05	Biological Process	regulation of protein secretion	0.000576259	0.009675	9	7	16	320
HFD-vs-NC	GO:0098609	8.148	0.036	Biological Process	cell-cell adhesion	0.000583393	0.00976579	23	10	33	921
HFD-vs-NC	GO:0014812	2.222	0.074	Biological Process	muscle cell migration	0.000607327	0.0101364	6	3	9	121
HFD-vs-NC	GO:0014910	1.975	0.082	Biological Process	regulation of smooth muscle cell migration	0.000613112	0.0102029	6	2	8	97
HFD-vs-NC	GO:0006366	18.025	0.028	Biological Process	transcription by RNA polymerase II	0.000623136	0.010328	50	23	73	2582
HFD-vs-NC	GO:0035296	2.716	0.063	Biological Process	regulation of tube diameter	0.000626105	0.010328	8	3	11	174
HFD-vs-NC	GO:0097746	2.716	0.063	Biological Process	blood vessel diameter maintenance	0.000626105	0.010328	8	3	11	174
HFD-vs-NC	GO:0090596	3.704	0.051	Biological Process	sensory organ morphogenesis	0.000643839	0.0105897	9	6	15	292
HFD-vs-NC	GO:0005911	5.5	0.041	Cellular Component	cell-cell junction	0.000648195	0.0306419	19	3	22	534
HFD-vs-NC	GO:0035150	2.716	0.063	Biological Process	regulation of tube size	0.000656707	0.01077	8	3	11	175
HFD-vs-NC	GO:0034097	8.395	0.035	Biological Process	response to cytokine	0.000671667	0.0109835	19	15	34	967
HFD-vs-NC	GO:0048878	10.617	0.033	Biological Process	chemical homeostasis	0.000683935	0.0111519	31	12	43	1323
HFD-vs-NC	GO:0044271	29.63	0.025	Biological Process	cellular nitrogen compound biosynthetic process	0.000687626	0.0111798	80	40	120	4730
HFD-vs-NC	GO:0044092	8.889	0.034	Biological Process	negative regulation of molecular function	0.00068993	0.0111852	23	13	36	1046
HFD-vs-NC	GO:0009893	25.185	0.026	Biological Process	positive regulation of metabolic process	0.00070484	0.0113942	72	30	102	3897
HFD-vs-NC	GO:0071704	60.988	0.022	Biological Process	organic substance metabolic process	0.000713905	0.0115079	163	84	247	11046
HFD-vs-NC	GO:1904064	2.716	0.062	Biological Process	positive regulation of cation transmembrane transport	0.000721654	0.0115998	8	3	11	177
HFD-vs-NC	GO:0010565	2.469	0.067	Biological Process	regulation of cellular ketone metabolic process	0.000727374	0.0116257	5	5	10	150
HFD-vs-NC	GO:0051224	2.469	0.067	Biological Process	negative regulation of protein transport	0.000727374	0.0116257	6	4	10	150
HFD-vs-NC	GO:0031253	4.25	0.046	Cellular Component	cell projection membrane	0.000741063	0.0308269	13	4	17	367
HFD-vs-NC	GO:1904019	2.469	0.066	Biological Process	epithelial cell apoptotic process	0.000765767	0.0122048	7	3	10	151
HFD-vs-NC	GO:0043010	4.198	0.047	Biological Process	camera-type eye development	0.000768561	0.0122149	12	5	17	361
HFD-vs-NC	GO:0044255	8.889	0.034	Biological Process	cellular lipid metabolic process	0.000777416	0.0122788	24	12	36	1053
HFD-vs-NC	GO:0002043	0.988	0.182	Biological Process	blood vessel endothelial cell proliferation involved in sprouting angiogenesis	0.000782506	0.0122788	3	1	4	22
HFD-vs-NC	GO:0042730	0.988	0.182	Biological Process	fibrinolysis	0.000782506	0.0122788	2	2	4	22
HFD-vs-NC	GO:0048858	6.667	0.038	Biological Process	cell projection morphogenesis	0.000782906	0.0122788	25	2	27	711
HFD-vs-NC	GO:0044238	57.531	0.023	Biological Process	primary metabolic process	0.000783432	0.0122788	154	79	233	10332
HFD-vs-NC	GO:0033629	0.741	0.3	Biological Process	negative regulation of cell adhesion mediated by integrin	0.000792648	0.0123209	2	1	3	10
HFD-vs-NC	GO:0060600	0.741	0.3	Biological Process	dichotomous subdivision of an epithelial terminal unit	0.000792648	0.0123209	3	0	3	10
HFD-vs-NC	GO:1903589	0.741	0.3	Biological Process	positive regulation of blood vessel endothelial cell proliferation involved in sprouting angiogenesis	0.000792648	0.0123209	2	1	3	10
HFD-vs-NC	GO:0070161	6.75	0.037	Cellular Component	anchoring junction	0.000810584	0.0308269	23	4	27	727
HFD-vs-NC	GO:1903169	2.716	0.061	Biological Process	regulation of calcium ion transmembrane transport	0.000829021	0.0128394	10	1	11	180
HFD-vs-NC	GO:0071944	41	0.023	Cellular Component	cell periphery	0.000829956	0.0308269	118	46	164	7009
HFD-vs-NC	GO:0051128	17.284	0.028	Biological Process	regulation of cellular component organization	0.000830542	0.0128394	50	20	70	2477
HFD-vs-NC	GO:0006811	12.593	0.031	Biological Process	ion transport	0.000834321	0.0128626	37	14	51	1665
HFD-vs-NC	GO:0030336	3.704	0.05	Biological Process	negative regulation of cell migration	0.000848074	0.0130391	8	7	15	300
HFD-vs-NC	GO:0001938	1.975	0.078	Biological Process	positive regulation of endothelial cell proliferation	0.000855441	0.0131168	6	2	8	102
HFD-vs-NC	GO:0008625	1.728	0.089	Biological Process	extrinsic apoptotic signaling pathway via death domain receptors	0.000872193	0.0133375	2	5	7	79
HFD-vs-NC	GO:0010634	2.469	0.065	Biological Process	positive regulation of epithelial cell migration	0.000891079	0.013553	8	2	10	154
HFD-vs-NC	GO:1904950	2.469	0.065	Biological Process	negative regulation of establishment of protein localization	0.000891079	0.013553	6	4	10	154
HFD-vs-NC	GO:0031589	4.198	0.046	Biological Process	cell-substrate adhesion	0.000894136	0.0135631	12	5	17	366
HFD-vs-NC	GO:0007169	5.926	0.039	Biological Process	transmembrane receptor protein tyrosine kinase signaling pathway	0.000897531	0.0135782	16	8	24	608
HFD-vs-NC	GO:0007584	2.716	0.06	Biological Process	response to nutrient	0.000907706	0.0136761	6	5	11	182
HFD-vs-NC	GO:0043618	1.235	0.128	Biological Process	regulation of transcription from RNA polymerase II promoter in response to stress	0.000908837	0.0136761	2	3	5	39
HFD-vs-NC	GO:0000904	7.16	0.037	Biological Process	cell morphogenesis involved in differentiation	0.00091134	0.0136774	26	3	29	793
HFD-vs-NC	GO:0046058	0.988	0.174	Biological Process	cAMP metabolic process	0.000932808	0.0139625	4	0	4	23
HFD-vs-NC	GO:0005622	76.5	0.021	Cellular Component	intracellular anatomical structure	0.000958785	0.0332379	198	108	306	14563
HFD-vs-NC	GO:0042310	1.975	0.077	Biological Process	vasoconstriction	0.000971624	0.0145051	5	3	8	104
HFD-vs-NC	GO:0043536	1.481	0.102	Biological Process	positive regulation of blood vessel endothelial cell migration	0.000987013	0.0146382	5	1	6	59
HFD-vs-NC	GO:0051338	7.407	0.036	Biological Process	regulation of transferase activity	0.000987296	0.0146382	22	8	30	835
HFD-vs-NC	GO:0044237	57.531	0.022	Biological Process	cellular metabolic process	0.000988298	0.0146382	152	81	233	10367
HFD-vs-NC	GO:0050678	4.444	0.045	Biological Process	regulation of epithelial cell proliferation	0.000998061	0.0147254	14	4	18	403
HFD-vs-NC	GO:0030198	3.704	0.049	Biological Process	extracellular matrix organization	0.00100174	0.0147254	10	5	15	305
HFD-vs-NC	GO:0071407	5.926	0.039	Biological Process	cellular response to organic cyclic compound	0.00100358	0.0147254	15	9	24	613
HFD-vs-NC	GO:0030522	3.21	0.053	Biological Process	intracellular receptor signaling pathway	0.00100459	0.0147254	9	4	13	243
HFD-vs-NC	GO:0071385	1.728	0.086	Biological Process	cellular response to glucocorticoid stimulus	0.00101216	0.014798	2	5	7	81
HFD-vs-NC	GO:0010959	4.691	0.043	Biological Process	regulation of metal ion transport	0.0010298	0.015017	17	2	19	438
HFD-vs-NC	GO:0045229	3.704	0.049	Biological Process	external encapsulating structure organization	0.00103514	0.0150481	10	5	15	306
HFD-vs-NC	GO:0007519	2.716	0.059	Biological Process	skeletal muscle tissue development	0.00103725	0.0150481	7	4	11	185
HFD-vs-NC	GO:0002009	5.432	0.041	Biological Process	morphogenesis of an epithelium	0.00104291	0.0150622	18	4	22	543
HFD-vs-NC	GO:0030036	6.667	0.037	Biological Process	actin cytoskeleton organization	0.00104355	0.0150622	21	6	27	725
HFD-vs-NC	GO:0043062	3.704	0.049	Biological Process	extracellular structure organization	0.00106948	0.0153972	10	5	15	307
HFD-vs-NC	GO:0015858	0.741	0.273	Biological Process	nucleoside transport	0.00107421	0.015426	1	2	3	11
HFD-vs-NC	GO:0070110	0.5	0.667	Cellular Component	ciliary neurotrophic factor receptor complex	0.0010751	0.0349406	0	2	2	3
HFD-vs-NC	GO:0098662	7.407	0.036	Biological Process	inorganic cation transmembrane transport	0.00108381	0.0154726	22	8	30	840
HFD-vs-NC	GO:0045471	2.469	0.063	Biological Process	response to ethanol	0.00108388	0.0154726	4	6	10	158
HFD-vs-NC	GO:0032412	3.457	0.051	Biological Process	regulation of ion transmembrane transporter activity	0.00108954	0.0154726	10	4	14	276
HFD-vs-NC	GO:0060840	1.975	0.075	Biological Process	artery development	0.00110011	0.0154726	7	1	8	106
HFD-vs-NC	GO:0010829	0.988	0.167	Biological Process	negative regulation of glucose transmembrane transport	0.00110232	0.0154726	2	2	4	24
HFD-vs-NC	GO:0010880	0.988	0.167	Biological Process	regulation of release of sequestered calcium ion into cytosol by sarcoplasmic reticulum	0.00110232	0.0154726	4	0	4	24
HFD-vs-NC	GO:0032242	0.494	0.667	Biological Process	regulation of nucleoside transport	0.00111847	0.0154726	0	2	2	3
HFD-vs-NC	GO:0035799	0.494	0.667	Biological Process	ureter maturation	0.00111847	0.0154726	2	0	2	3
HFD-vs-NC	GO:0036486	0.494	0.667	Biological Process	ventral trunk neural crest cell migration	0.00111847	0.0154726	2	0	2	3
HFD-vs-NC	GO:0060183	0.494	0.667	Biological Process	apelin receptor signaling pathway	0.00111847	0.0154726	2	0	2	3
HFD-vs-NC	GO:0097490	0.494	0.667	Biological Process	sympathetic neuron projection extension	0.00111847	0.0154726	2	0	2	3
HFD-vs-NC	GO:0097491	0.494	0.667	Biological Process	sympathetic neuron projection guidance	0.00111847	0.0154726	2	0	2	3
HFD-vs-NC	GO:1901329	0.494	0.667	Biological Process	regulation of odontoblast differentiation	0.00111847	0.0154726	1	1	2	3
HFD-vs-NC	GO:1904200	0.494	0.667	Biological Process	iodide transmembrane transport	0.00111847	0.0154726	2	0	2	3
HFD-vs-NC	GO:2000182	0.494	0.667	Biological Process	regulation of progesterone biosynthetic process	0.00111847	0.0154726	2	0	2	3
HFD-vs-NC	GO:0042327	7.407	0.036	Biological Process	positive regulation of phosphorylation	0.00112466	0.0155203	26	4	30	842
HFD-vs-NC	GO:0009306	4.444	0.044	Biological Process	protein secretion	0.00114667	0.0157855	11	7	18	408
HFD-vs-NC	GO:0007626	3.21	0.053	Biological Process	locomotory behavior	0.00116516	0.0159157	11	2	13	247
HFD-vs-NC	GO:0019229	1.728	0.084	Biological Process	regulation of vasoconstriction	0.00116922	0.0159157	4	3	7	83
HFD-vs-NC	GO:0014909	1.975	0.075	Biological Process	smooth muscle cell migration	0.00116925	0.0159157	6	2	8	107
HFD-vs-NC	GO:0016525	1.975	0.075	Biological Process	negative regulation of angiogenesis	0.00116925	0.0159157	6	2	8	107
HFD-vs-NC	GO:0097190	5.926	0.039	Biological Process	apoptotic signaling pathway	0.00117019	0.0159157	11	13	24	620
HFD-vs-NC	GO:0035592	4.444	0.044	Biological Process	establishment of protein localization to extracellular region	0.00117854	0.0159909	11	7	18	409
HFD-vs-NC	GO:0007178	4.198	0.045	Biological Process	transmembrane receptor protein serine/threonine kinase signaling pathway	0.00119842	0.0162217	11	6	17	376
HFD-vs-NC	GO:0005581	1.75	0.082	Cellular Component	collagen trimer	0.00119985	0.0367011	4	3	7	85
HFD-vs-NC	GO:0030029	7.16	0.036	Biological Process	actin filament-based process	0.00125959	0.017009	23	6	29	810
HFD-vs-NC	GO:0062197	3.951	0.046	Biological Process	cellular response to chemical stress	0.00127438	0.0171677	7	9	16	345
HFD-vs-NC	GO:1903670	1.235	0.119	Biological Process	regulation of sprouting angiogenesis	0.00128027	0.0171952	4	1	5	42
HFD-vs-NC	GO:0071548	1.481	0.097	Biological Process	response to dexamethasone	0.0012825	0.0171952	0	6	6	62
HFD-vs-NC	GO:0050767	4.691	0.043	Biological Process	regulation of neurogenesis	0.00130388	0.0174406	16	3	19	447
HFD-vs-NC	GO:2000181	1.975	0.073	Biological Process	negative regulation of blood vessel morphogenesis	0.00131791	0.0175867	6	2	8	109
HFD-vs-NC	GO:0007507	5.926	0.038	Biological Process	heart development	0.0013315	0.0177262	20	4	24	626
HFD-vs-NC	GO:1903035	1.728	0.082	Biological Process	negative regulation of response to wounding	0.00134476	0.0178433	5	2	7	85
HFD-vs-NC	GO:0031669	3.21	0.052	Biological Process	cellular response to nutrient levels	0.0013466	0.0178433	3	10	13	251
HFD-vs-NC	GO:0007613	2.469	0.061	Biological Process	memory	0.00137154	0.0180469	7	3	10	163
HFD-vs-NC	GO:0032635	2.469	0.061	Biological Process	interleukin-6 production	0.00137154	0.0180469	7	3	10	163
HFD-vs-NC	GO:0032675	2.469	0.061	Biological Process	regulation of interleukin-6 production	0.00137154	0.0180469	7	3	10	163
HFD-vs-NC	GO:2000146	3.704	0.048	Biological Process	negative regulation of cell motility	0.0013804	0.0181213	8	7	15	315
HFD-vs-NC	GO:0010817	5.926	0.038	Biological Process	regulation of hormone levels	0.00138936	0.0181795	14	10	24	628
HFD-vs-NC	GO:0045926	3.21	0.052	Biological Process	negative regulation of growth	0.00139546	0.0181795	8	5	13	252
HFD-vs-NC	GO:0010595	1.975	0.073	Biological Process	positive regulation of endothelial cell migration	0.00139768	0.0181795	6	2	8	110
HFD-vs-NC	GO:1901343	1.975	0.073	Biological Process	negative regulation of vasculature development	0.00139768	0.0181795	6	2	8	110
HFD-vs-NC	GO:0010715	0.741	0.25	Biological Process	regulation of extracellular matrix disassembly	0.00141168	0.0182776	3	0	3	12
HFD-vs-NC	GO:0070262	0.741	0.25	Biological Process	peptidyl-serine dephosphorylation	0.00141168	0.0182776	2	1	3	12
HFD-vs-NC	GO:0071692	4.444	0.043	Biological Process	protein localization to extracellular region	0.00142355	0.018336	11	7	18	416
HFD-vs-NC	GO:0071345	7.407	0.035	Biological Process	cellular response to cytokine stimulus	0.00142442	0.018336	17	13	30	855
HFD-vs-NC	GO:0043620	1.235	0.116	Biological Process	regulation of DNA-templated transcription in response to stress	0.00142591	0.018336	2	3	5	43
HFD-vs-NC	GO:0035023	1.728	0.081	Biological Process	regulation of Rho protein signal transduction	0.00143991	0.018474	5	2	7	86
HFD-vs-NC	GO:0032990	6.667	0.036	Biological Process	cell part morphogenesis	0.00145888	0.018675	25	2	27	742
HFD-vs-NC	GO:0048593	2.222	0.066	Biological Process	camera-type eye morphogenesis	0.00146879	0.0187594	6	3	9	137
HFD-vs-NC	GO:0120039	6.42	0.037	Biological Process	plasma membrane bounded cell projection morphogenesis	0.00147471	0.0187926	24	2	26	705
HFD-vs-NC	GO:0006937	2.469	0.061	Biological Process	regulation of muscle contraction	0.00150273	0.018953	10	0	10	165
HFD-vs-NC	GO:1903034	2.469	0.061	Biological Process	regulation of response to wounding	0.00150273	0.018953	8	2	10	165
HFD-vs-NC	GO:0021602	0.988	0.154	Biological Process	cranial nerve morphogenesis	0.00150405	0.018953	4	0	4	26
HFD-vs-NC	GO:0031639	0.988	0.154	Biological Process	plasminogen activation	0.00150405	0.018953	2	2	4	26
HFD-vs-NC	GO:0097186	0.988	0.154	Biological Process	amelogenesis	0.00150405	0.018953	3	1	4	26
HFD-vs-NC	GO:0019752	8.148	0.034	Biological Process	carboxylic acid metabolic process	0.00150908	0.0189741	15	18	33	975
HFD-vs-NC	GO:0031668	3.457	0.049	Biological Process	cellular response to extracellular stimulus	0.001525	0.0190895	4	10	14	286
HFD-vs-NC	GO:0051924	3.457	0.049	Biological Process	regulation of calcium ion transport	0.001525	0.0190895	13	1	14	286
HFD-vs-NC	GO:0006952	13.086	0.029	Biological Process	defense response	0.00154861	0.019329	31	22	53	1798
HFD-vs-NC	GO:0090276	3.21	0.051	Biological Process	regulation of peptide hormone secretion	0.00155096	0.019329	7	6	13	255
HFD-vs-NC	GO:0051271	3.704	0.047	Biological Process	negative regulation of cellular component movement	0.00156233	0.0194236	8	7	15	319
HFD-vs-NC	GO:0090066	5.679	0.039	Biological Process	regulation of anatomical structure size	0.00156542	0.0194236	19	4	23	597
HFD-vs-NC	GO:0036477	9	0.032	Cellular Component	somatodendritic compartment	0.00158336	0.0436391	25	11	36	1119
HFD-vs-NC	GO:0007616	1.235	0.114	Biological Process	long-term memory	0.0015834	0.0195201	3	2	5	44
HFD-vs-NC	GO:0051248	8.642	0.033	Biological Process	negative regulation of protein metabolic process	0.00158346	0.0195201	23	12	35	1057
HFD-vs-NC	GO:0002520	8.889	0.033	Biological Process	immune system development	0.001587	0.0195201	22	14	36	1097
HFD-vs-NC	GO:0031175	8.889	0.033	Biological Process	neuron projection development	0.001587	0.0195201	31	5	36	1097
HFD-vs-NC	GO:0045444	3.21	0.051	Biological Process	fat cell differentiation	0.00160589	0.0197095	7	6	13	256
HFD-vs-NC	GO:0019932	3.704	0.047	Biological Process	second-messenger-mediated signaling	0.00161083	0.0197274	14	1	15	320
HFD-vs-NC	GO:0006082	8.395	0.033	Biological Process	organic acid metabolic process	0.00162621	0.0198728	15	19	34	1019
HFD-vs-NC	GO:0035725	2.469	0.06	Biological Process	sodium ion transmembrane transport	0.00164394	0.0198989	8	2	10	167
HFD-vs-NC	GO:0030018	2.25	0.063	Cellular Component	Z disc	0.00164419	0.0436391	7	2	9	142
HFD-vs-NC	GO:0003407	1.728	0.08	Biological Process	neural retina development	0.00164593	0.0198989	3	4	7	88
HFD-vs-NC	GO:0060395	1.728	0.08	Biological Process	SMAD protein signal transduction	0.00164593	0.0198989	6	1	7	88
HFD-vs-NC	GO:0071384	1.728	0.08	Biological Process	cellular response to corticosteroid stimulus	0.00164593	0.0198989	2	5	7	88
HFD-vs-NC	GO:0120162	1.728	0.08	Biological Process	positive regulation of cold-induced thermogenesis	0.00164593	0.0198989	4	3	7	88
HFD-vs-NC	GO:0034764	3.21	0.051	Biological Process	positive regulation of transmembrane transport	0.00166241	0.0200553	9	4	13	257
HFD-vs-NC	GO:1901699	6.667	0.036	Biological Process	cellular response to nitrogen compound	0.00166755	0.0200744	16	11	27	749
HFD-vs-NC	GO:0015629	5	0.04	Cellular Component	actin cytoskeleton	0.00171654	0.0436391	12	8	20	503
HFD-vs-NC	GO:0034329	4.691	0.041	Biological Process	cell junction assembly	0.00172118	0.0206761	15	4	19	458
HFD-vs-NC	GO:0010604	22.963	0.026	Biological Process	positive regulation of macromolecule metabolic process	0.00172624	0.0206929	69	24	93	3585
HFD-vs-NC	GO:0014808	0.988	0.148	Biological Process	release of sequestered calcium ion into cytosol by sarcoplasmic reticulum	0.00173879	0.0207993	4	0	4	27
HFD-vs-NC	GO:0021675	1.728	0.079	Biological Process	nerve development	0.00175718	0.020975	6	1	7	89
HFD-vs-NC	GO:0071417	6.173	0.037	Biological Process	cellular response to organonitrogen compound	0.00177649	0.0211587	16	9	25	677
HFD-vs-NC	GO:0008016	2.716	0.056	Biological Process	regulation of heart contraction	0.00178754	0.0211587	11	0	11	198
HFD-vs-NC	GO:0032872	2.716	0.056	Biological Process	regulation of stress-activated MAPK cascade	0.00178754	0.0211587	8	3	11	198
HFD-vs-NC	GO:0034767	2.716	0.056	Biological Process	positive regulation of ion transmembrane transport	0.00178754	0.0211587	8	3	11	198
HFD-vs-NC	GO:0051246	17.284	0.027	Biological Process	regulation of protein metabolic process	0.00180501	0.0213209	48	22	70	2551
HFD-vs-NC	GO:1905063	0.741	0.231	Biological Process	regulation of vascular associated smooth muscle cell differentiation	0.00180883	0.0213216	2	1	3	13
HFD-vs-NC	GO:0005604	2	0.068	Cellular Component	basement membrane	0.00182905	0.0436391	5	3	8	117
HFD-vs-NC	GO:0002791	3.21	0.05	Biological Process	regulation of peptide secretion	0.00184196	0.0216309	7	6	13	260
HFD-vs-NC	GO:0009628	9.63	0.032	Biological Process	response to abiotic stimulus	0.00184296	0.0216309	28	11	39	1228
HFD-vs-NC	GO:0042383	2.5	0.058	Cellular Component	sarcolemma	0.00184627	0.0436391	9	1	10	173
HFD-vs-NC	GO:0042594	2.963	0.052	Biological Process	response to starvation	0.00184654	0.0216309	4	8	12	229
HFD-vs-NC	GO:0048598	5.926	0.037	Biological Process	embryonic morphogenesis	0.0018584	0.0217248	20	4	24	642
HFD-vs-NC	GO:0032101	8.148	0.033	Biological Process	regulation of response to external stimulus	0.00186685	0.0217787	25	8	33	988
HFD-vs-NC	GO:0006942	1.728	0.078	Biological Process	regulation of striated muscle contraction	0.00187418	0.0218191	7	0	7	90
HFD-vs-NC	GO:0033554	13.827	0.029	Biological Process	cellular response to stress	0.00188334	0.0218807	31	25	56	1943
HFD-vs-NC	GO:0006631	4.691	0.041	Biological Process	fatty acid metabolic process	0.00189866	0.0220136	10	9	19	462
HFD-vs-NC	GO:0009187	1.235	0.109	Biological Process	cyclic nucleotide metabolic process	0.00193618	0.0223569	5	0	5	46
HFD-vs-NC	GO:0035850	1.235	0.109	Biological Process	epithelial cell differentiation involved in kidney development	0.00193618	0.0223569	2	3	5	46
HFD-vs-NC	GO:0090087	3.21	0.05	Biological Process	regulation of peptide transport	0.00197033	0.0227049	7	6	13	262
HFD-vs-NC	GO:0009749	2.963	0.052	Biological Process	response to glucose	0.00198534	0.0228068	9	3	12	231
HFD-vs-NC	GO:0043153	0.988	0.143	Biological Process	entrainment of circadian clock by photoperiod	0.00199777	0.0228068	4	0	4	28
HFD-vs-NC	GO:0048384	0.988	0.143	Biological Process	retinoic acid receptor signaling pathway	0.00199777	0.0228068	2	2	4	28
HFD-vs-NC	GO:1903514	0.988	0.143	Biological Process	release of sequestered calcium ion into cytosol by endoplasmic reticulum	0.00199777	0.0228068	4	0	4	28
HFD-vs-NC	GO:0032787	6.173	0.037	Biological Process	monocarboxylic acid metabolic process	0.00199933	0.0228068	13	12	25	683
HFD-vs-NC	GO:1901615	5.432	0.038	Biological Process	organic hydroxy compound metabolic process	0.0020055	0.0228312	14	8	22	572
HFD-vs-NC	GO:0070302	2.716	0.055	Biological Process	regulation of stress-activated protein kinase signaling cascade	0.00201205	0.0228597	8	3	11	201
HFD-vs-NC	GO:0006810	28.642	0.025	Biological Process	transport	0.00202912	0.0230075	74	42	116	4677
HFD-vs-NC	GO:0072593	2.963	0.052	Biological Process	reactive oxygen species metabolic process	0.00205788	0.023287	3	9	12	232
HFD-vs-NC	GO:0060976	1.481	0.088	Biological Process	coronary vasculature development	0.00207146	0.0233938	6	0	6	68
HFD-vs-NC	GO:0060322	7.16	0.035	Biological Process	head development	0.00208634	0.0234907	23	6	29	838
HFD-vs-NC	GO:0043436	8.148	0.033	Biological Process	oxoacid metabolic process	0.00208834	0.0234907	15	18	33	995
HFD-vs-NC	GO:0007264	4.444	0.042	Biological Process	small GTPase mediated signal transduction	0.0020968	0.0235391	12	6	18	431
HFD-vs-NC	GO:0048010	1.235	0.106	Biological Process	vascular endothelial growth factor receptor signaling pathway	0.00213262	0.0238938	5	0	5	47
HFD-vs-NC	GO:0016043	37.037	0.024	Biological Process	cellular component organization	0.00213924	0.0239205	105	45	150	6317
HFD-vs-NC	GO:0043408	6.42	0.036	Biological Process	regulation of MAPK cascade	0.00216798	0.0241942	19	7	26	725
HFD-vs-NC	GO:0048640	1.975	0.068	Biological Process	negative regulation of developmental growth	0.00218301	0.0242122	7	1	8	118
HFD-vs-NC	GO:0014878	0.494	0.5	Biological Process	response to electrical stimulus involved in regulation of muscle adaptation	0.00220811	0.0242122	0	2	2	4
HFD-vs-NC	GO:0021636	0.494	0.5	Biological Process	trigeminal nerve morphogenesis	0.00220811	0.0242122	2	0	2	4
HFD-vs-NC	GO:0021637	0.494	0.5	Biological Process	trigeminal nerve structural organization	0.00220811	0.0242122	2	0	2	4
HFD-vs-NC	GO:0032240	0.494	0.5	Biological Process	negative regulation of nucleobase-containing compound transport	0.00220811	0.0242122	0	2	2	4
HFD-vs-NC	GO:0038189	0.494	0.5	Biological Process	neuropilin signaling pathway	0.00220811	0.0242122	2	0	2	4
HFD-vs-NC	GO:0043152	0.494	0.5	Biological Process	induction of bacterial agglutination	0.00220811	0.0242122	0	2	2	4
HFD-vs-NC	GO:0044860	0.494	0.5	Biological Process	protein localization to plasma membrane raft	0.00220811	0.0242122	1	1	2	4
HFD-vs-NC	GO:1990168	0.494	0.5	Biological Process	protein K33-linked deubiquitination	0.00220811	0.0242122	1	1	2	4
HFD-vs-NC	GO:0050770	2.469	0.057	Biological Process	regulation of axonogenesis	0.00222514	0.0243208	10	0	10	174
HFD-vs-NC	GO:0006875	5.926	0.037	Biological Process	cellular metal ion homeostasis	0.00222661	0.0243208	18	6	24	651
HFD-vs-NC	GO:0030193	1.481	0.087	Biological Process	regulation of blood coagulation	0.00223224	0.0243353	4	2	6	69
HFD-vs-NC	GO:0046903	8.642	0.032	Biological Process	secretion	0.00225981	0.0245885	22	13	35	1080
HFD-vs-NC	GO:0072012	0.988	0.138	Biological Process	glomerulus vasculature development	0.00228224	0.0247648	3	1	4	29
HFD-vs-NC	GO:1901888	2.963	0.051	Biological Process	regulation of cell junction assembly	0.00228864	0.0247648	8	4	12	235
HFD-vs-NC	GO:0048812	6.173	0.036	Biological Process	neuron projection morphogenesis	0.00228915	0.0247648	23	2	25	690
HFD-vs-NC	GO:0055082	7.654	0.034	Biological Process	cellular chemical homeostasis	0.00230337	0.0248711	24	7	31	922
HFD-vs-NC	GO:0060041	2.469	0.057	Biological Process	retina development in camera-type eye	0.0023202	0.0250051	5	5	10	175
HFD-vs-NC	GO:0009154	1.235	0.104	Biological Process	purine ribonucleotide catabolic process	0.0023432	0.0251571	4	1	5	48
HFD-vs-NC	GO:0030195	1.235	0.104	Biological Process	negative regulation of blood coagulation	0.0023432	0.0251571	3	2	5	48
HFD-vs-NC	GO:0001936	2.222	0.061	Biological Process	regulation of endothelial cell proliferation	0.00238276	0.0255334	7	2	9	147
HFD-vs-NC	GO:0009746	2.963	0.051	Biological Process	response to hexose	0.00245391	0.0262461	9	3	12	237
HFD-vs-NC	GO:0006629	10.864	0.03	Biological Process	lipid metabolic process	0.00247207	0.0263905	30	14	44	1456
HFD-vs-NC	GO:0009891	14.815	0.028	Biological Process	positive regulation of biosynthetic process	0.00249164	0.0265233	42	18	60	2142
HFD-vs-NC	GO:0001932	8.889	0.032	Biological Process	regulation of protein phosphorylation	0.00249388	0.0265233	29	7	36	1127
HFD-vs-NC	GO:0048729	5.926	0.037	Biological Process	tissue morphogenesis	0.00250521	0.0265938	20	4	24	657
HFD-vs-NC	GO:0010720	3.951	0.043	Biological Process	positive regulation of cell development	0.00251478	0.0266454	13	3	16	369
HFD-vs-NC	GO:0001889	2.469	0.056	Biological Process	liver development	0.0025201	0.0266518	8	2	10	177
HFD-vs-NC	GO:0060047	2.963	0.05	Biological Process	heart contraction	0.00254012	0.0267171	12	0	12	238
HFD-vs-NC	GO:1904427	1.728	0.074	Biological Process	positive regulation of calcium ion transmembrane transport	0.00255247	0.0267171	7	0	7	95
HFD-vs-NC	GO:0098659	1.975	0.066	Biological Process	inorganic cation import across plasma membrane	0.00255383	0.0267171	5	3	8	121
HFD-vs-NC	GO:0099587	1.975	0.066	Biological Process	inorganic ion import across plasma membrane	0.00255383	0.0267171	5	3	8	121
HFD-vs-NC	GO:1901890	1.975	0.066	Biological Process	positive regulation of cell junction assembly	0.00255383	0.0267171	5	3	8	121
HFD-vs-NC	GO:0019637	7.901	0.033	Biological Process	organophosphate metabolic process	0.00255461	0.0267171	25	7	32	968
HFD-vs-NC	GO:0048483	1.235	0.102	Biological Process	autonomic nervous system development	0.0025685	0.0267634	5	0	5	49
HFD-vs-NC	GO:1900047	1.235	0.102	Biological Process	negative regulation of hemostasis	0.0025685	0.0267634	3	2	5	49
HFD-vs-NC	GO:0001885	1.481	0.085	Biological Process	endothelial cell development	0.00258183	0.0267711	5	1	6	71
HFD-vs-NC	GO:0051346	3.951	0.043	Biological Process	negative regulation of hydrolase activity	0.00258293	0.0267711	9	7	16	370
HFD-vs-NC	GO:0044283	5.432	0.038	Biological Process	small molecule biosynthetic process	0.00258343	0.0267711	13	9	22	584
HFD-vs-NC	GO:0009649	0.988	0.133	Biological Process	entrainment of circadian clock	0.00259341	0.0267765	4	0	4	30
HFD-vs-NC	GO:0042634	0.988	0.133	Biological Process	regulation of hair cycle	0.00259341	0.0267765	2	2	4	30
HFD-vs-NC	GO:0009314	4.691	0.04	Biological Process	response to radiation	0.00264662	0.027276	14	5	19	476
HFD-vs-NC	GO:0008285	6.173	0.036	Biological Process	negative regulation of cell population proliferation	0.00266355	0.0274007	16	9	25	698
HFD-vs-NC	GO:0010769	1.975	0.066	Biological Process	regulation of cell morphogenesis involved in differentiation	0.0026878	0.0276	7	1	8	122
HFD-vs-NC	GO:0009755	2.469	0.056	Biological Process	hormone-mediated signaling pathway	0.00273358	0.0280192	9	1	10	179
HFD-vs-NC	GO:0033674	4.444	0.041	Biological Process	positive regulation of kinase activity	0.00274575	0.028093	15	3	18	442
HFD-vs-NC	GO:0046579	1.481	0.083	Biological Process	positive regulation of Ras protein signal transduction	0.00277129	0.0282013	4	2	6	72
HFD-vs-NC	GO:0050818	1.481	0.083	Biological Process	regulation of coagulation	0.00277129	0.0282013	4	2	6	72
HFD-vs-NC	GO:1904705	1.481	0.083	Biological Process	regulation of vascular associated smooth muscle cell proliferation	0.00277129	0.0282013	3	3	6	72
HFD-vs-NC	GO:0021783	0.741	0.2	Biological Process	preganglionic parasympathetic fiber development	0.00279573	0.0282564	3	0	3	15
HFD-vs-NC	GO:0031650	0.741	0.2	Biological Process	regulation of heat generation	0.00279573	0.0282564	2	1	3	15
HFD-vs-NC	GO:0033700	0.741	0.2	Biological Process	phospholipid efflux	0.00279573	0.0282564	0	3	3	15
HFD-vs-NC	GO:0070482	3.951	0.043	Biological Process	response to oxygen levels	0.00279668	0.0282564	11	5	16	373
HFD-vs-NC	GO:0050819	1.235	0.1	Biological Process	negative regulation of coagulation	0.00280909	0.0282809	3	2	5	50
HFD-vs-NC	GO:0061028	1.235	0.1	Biological Process	establishment of endothelial barrier	0.00280909	0.0282809	4	1	5	50
HFD-vs-NC	GO:0009743	3.21	0.048	Biological Process	response to carbohydrate	0.0028152	0.0282921	10	3	13	273
HFD-vs-NC	GO:0061008	2.469	0.056	Biological Process	hepaticobiliary system development	0.00284561	0.0285469	8	2	10	180
HFD-vs-NC	GO:0001945	0.988	0.129	Biological Process	lymph vessel development	0.00293248	0.0291599	4	0	4	31
HFD-vs-NC	GO:0009648	0.988	0.129	Biological Process	photoperiodism	0.00293248	0.0291599	4	0	4	31
HFD-vs-NC	GO:0030947	0.988	0.129	Biological Process	regulation of vascular endothelial growth factor receptor signaling pathway	0.00293248	0.0291599	4	0	4	31
HFD-vs-NC	GO:0033598	0.988	0.129	Biological Process	mammary gland epithelial cell proliferation	0.00293248	0.0291599	3	1	4	31
HFD-vs-NC	GO:1903579	0.988	0.129	Biological Process	negative regulation of ATP metabolic process	0.00293248	0.0291599	3	1	4	31
HFD-vs-NC	GO:0042752	1.975	0.065	Biological Process	regulation of circadian rhythm	0.00297219	0.0295029	7	1	8	124
HFD-vs-NC	GO:0051147	2.222	0.059	Biological Process	regulation of muscle cell differentiation	0.00298432	0.0295714	7	2	9	152
HFD-vs-NC	GO:0042180	2.963	0.049	Biological Process	cellular ketone metabolic process	0.00300895	0.0297634	7	5	12	243
HFD-vs-NC	GO:0044260	44.691	0.023	Biological Process	cellular macromolecule metabolic process	0.00306371	0.0302521	119	62	181	7903
HFD-vs-NC	GO:0032102	4.198	0.041	Biological Process	negative regulation of response to external stimulus	0.00311765	0.0306574	13	4	17	412
HFD-vs-NC	GO:0019725	8.148	0.032	Biological Process	cellular homeostasis	0.00312145	0.0306574	25	8	33	1021
HFD-vs-NC	GO:0002376	19.259	0.026	Biological Process	immune system process	0.00312342	0.0306574	45	33	78	2968
HFD-vs-NC	GO:0036293	3.704	0.044	Biological Process	response to decreased oxygen levels	0.00312642	0.0306574	11	4	15	343
HFD-vs-NC	GO:0006163	4.444	0.04	Biological Process	purine nucleotide metabolic process	0.00316536	0.0309855	14	4	18	448
HFD-vs-NC	GO:0048844	1.481	0.081	Biological Process	artery morphogenesis	0.00318121	0.0310868	5	1	6	74
HFD-vs-NC	GO:0007420	6.667	0.034	Biological Process	brain development	0.00319506	0.0311683	22	5	27	785
HFD-vs-NC	GO:0009636	2.963	0.049	Biological Process	response to toxic substance	0.00321511	0.0313099	3	9	12	245
HFD-vs-NC	GO:0043410	4.938	0.038	Biological Process	positive regulation of MAPK cascade	0.00322312	0.031334	14	6	20	521
HFD-vs-NC	GO:0016310	13.333	0.028	Biological Process	phosphorylation	0.00323205	0.031367	44	10	54	1905
HFD-vs-NC	GO:1902680	12.346	0.029	Biological Process	positive regulation of RNA biosynthetic process	0.00325204	0.0315069	36	14	50	1733
HFD-vs-NC	GO:0048667	5.679	0.036	Biological Process	cell morphogenesis involved in neuron differentiation	0.00326308	0.0315185	21	2	23	633
HFD-vs-NC	GO:0051234	29.136	0.024	Biological Process	establishment of localization	0.00326438	0.0315185	75	43	118	4836
HFD-vs-NC	GO:1902532	4.938	0.038	Biological Process	negative regulation of intracellular signal transduction	0.00329305	0.0317412	15	5	20	522
HFD-vs-NC	GO:1904706	0.988	0.125	Biological Process	negative regulation of vascular associated smooth muscle cell proliferation	0.00330064	0.0317602	2	2	4	32
HFD-vs-NC	GO:0034284	2.963	0.049	Biological Process	response to monosaccharide	0.00332239	0.0319152	9	3	12	246
HFD-vs-NC	GO:0001754	1.235	0.096	Biological Process	eye photoreceptor cell differentiation	0.00333852	0.0319617	1	4	5	52
HFD-vs-NC	GO:0006195	1.235	0.096	Biological Process	purine nucleotide catabolic process	0.00333852	0.0319617	4	1	5	52
HFD-vs-NC	GO:0032269	7.901	0.032	Biological Process	negative regulation of cellular protein metabolic process	0.00337562	0.0322234	21	11	32	986
HFD-vs-NC	GO:0008217	2.716	0.051	Biological Process	regulation of blood pressure	0.00338287	0.0322234	9	2	11	215
HFD-vs-NC	GO:0036092	0.741	0.188	Biological Process	phosphatidylinositol-3-phosphate biosynthetic process	0.00339163	0.0322234	3	0	3	16
HFD-vs-NC	GO:0061548	0.741	0.188	Biological Process	ganglion development	0.00339163	0.0322234	2	1	3	16
HFD-vs-NC	GO:0031325	21.481	0.026	Biological Process	positive regulation of cellular metabolic process	0.00339433	0.0322234	61	26	87	3389
HFD-vs-NC	GO:1990874	1.481	0.08	Biological Process	vascular associated smooth muscle cell proliferation	0.00340234	0.0322453	3	3	6	75
HFD-vs-NC	GO:0043086	5.926	0.036	Biological Process	negative regulation of catalytic activity	0.00346042	0.0327409	15	9	24	674
HFD-vs-NC	GO:0045785	4.691	0.039	Biological Process	positive regulation of cell adhesion	0.00347121	0.0327882	13	6	19	488
HFD-vs-NC	GO:0048589	6.42	0.035	Biological Process	developmental growth	0.00353257	0.033206	21	5	26	752
HFD-vs-NC	GO:0008360	2.222	0.058	Biological Process	regulation of cell shape	0.00354696	0.033206	7	2	9	156
HFD-vs-NC	GO:0007015	4.444	0.04	Biological Process	actin filament organization	0.00355462	0.033206	14	4	18	453
HFD-vs-NC	GO:0019217	1.728	0.069	Biological Process	regulation of fatty acid metabolic process	0.00359925	0.033206	2	5	7	101
HFD-vs-NC	GO:2000351	1.235	0.094	Biological Process	regulation of endothelial cell apoptotic process	0.00362852	0.033206	3	2	5	53
HFD-vs-NC	GO:0003025	0.494	0.4	Biological Process	regulation of systemic arterial blood pressure by baroreceptor feedback	0.00363283	0.033206	1	1	2	5
HFD-vs-NC	GO:0006701	0.494	0.4	Biological Process	progesterone biosynthetic process	0.00363283	0.033206	2	0	2	5
HFD-vs-NC	GO:0021785	0.494	0.4	Biological Process	branchiomotor neuron axon guidance	0.00363283	0.033206	2	0	2	5
HFD-vs-NC	GO:0035166	0.494	0.4	Biological Process	post-embryonic hemopoiesis	0.00363283	0.033206	1	1	2	5
HFD-vs-NC	GO:0035290	0.494	0.4	Biological Process	trunk segmentation	0.00363283	0.033206	2	0	2	5
HFD-vs-NC	GO:0035523	0.494	0.4	Biological Process	protein K29-linked deubiquitination	0.00363283	0.033206	1	1	2	5
HFD-vs-NC	GO:0036484	0.494	0.4	Biological Process	trunk neural crest cell migration	0.00363283	0.033206	2	0	2	5
HFD-vs-NC	GO:0043435	0.494	0.4	Biological Process	response to corticotropin-releasing hormone	0.00363283	0.033206	2	0	2	5
HFD-vs-NC	GO:0060354	0.494	0.4	Biological Process	negative regulation of cell adhesion molecule production	0.00363283	0.033206	1	1	2	5
HFD-vs-NC	GO:0070120	0.494	0.4	Biological Process	ciliary neurotrophic factor-mediated signaling pathway	0.00363283	0.033206	0	2	2	5
HFD-vs-NC	GO:0071376	0.494	0.4	Biological Process	cellular response to corticotropin-releasing hormone stimulus	0.00363283	0.033206	2	0	2	5
HFD-vs-NC	GO:0071947	0.494	0.4	Biological Process	protein deubiquitination involved in ubiquitin-dependent protein catabolic process	0.00363283	0.033206	1	1	2	5
HFD-vs-NC	GO:0072719	0.494	0.4	Biological Process	cellular response to cisplatin	0.00363283	0.033206	1	1	2	5
HFD-vs-NC	GO:2000097	0.494	0.4	Biological Process	regulation of smooth muscle cell-matrix adhesion	0.00363283	0.033206	1	1	2	5
HFD-vs-NC	GO:2001016	0.494	0.4	Biological Process	positive regulation of skeletal muscle cell differentiation	0.00363283	0.033206	0	2	2	5
HFD-vs-NC	GO:0048841	0.988	0.121	Biological Process	regulation of axon extension involved in axon guidance	0.00369905	0.0337568	4	0	4	33
HFD-vs-NC	GO:0045596	6.42	0.034	Biological Process	negative regulation of cell differentiation	0.00372144	0.033896	23	3	26	755
HFD-vs-NC	GO:0031328	14.321	0.028	Biological Process	positive regulation of cellular biosynthetic process	0.00372628	0.033896	41	17	58	2093
HFD-vs-NC	GO:0045944	9.877	0.03	Biological Process	positive regulation of transcription by RNA polymerase II	0.00373524	0.033923	31	9	40	1321
HFD-vs-NC	GO:0045216	2.716	0.05	Biological Process	cell-cell junction organization	0.00375667	0.0340629	10	1	11	218
HFD-vs-NC	GO:0006470	2.963	0.048	Biological Process	protein dephosphorylation	0.00378083	0.0342271	10	2	12	250
HFD-vs-NC	GO:0009117	4.938	0.038	Biological Process	nucleotide metabolic process	0.00381897	0.0345171	16	4	20	529
HFD-vs-NC	GO:0048534	8.148	0.032	Biological Process	hematopoietic or lymphoid organ development	0.00384033	0.0346548	20	13	33	1035
HFD-vs-NC	GO:0007267	11.358	0.029	Biological Process	cell-cell signaling	0.00387145	0.0348801	34	12	46	1577
HFD-vs-NC	GO:0015698	2.469	0.053	Biological Process	inorganic anion transport	0.00387998	0.0349013	8	2	10	188
HFD-vs-NC	GO:0003015	2.963	0.048	Biological Process	heart process	0.00390305	0.0350531	12	0	12	251
HFD-vs-NC	GO:0002042	1.235	0.093	Biological Process	cell migration involved in sprouting angiogenesis	0.00393615	0.0352943	4	1	5	54
HFD-vs-NC	GO:2000278	1.975	0.062	Biological Process	regulation of DNA biosynthetic process	0.00396764	0.0355204	5	3	8	130
HFD-vs-NC	GO:0034330	6.667	0.034	Biological Process	cell junction organization	0.00398224	0.0355948	21	6	27	798
HFD-vs-NC	GO:0010770	1.728	0.068	Biological Process	positive regulation of cell morphogenesis involved in differentiation	0.00401211	0.0358053	6	1	7	103
HFD-vs-NC	GO:0010566	0.741	0.176	Biological Process	regulation of ketone biosynthetic process	0.00405949	0.0358884	3	0	3	17
HFD-vs-NC	GO:0031281	0.741	0.176	Biological Process	positive regulation of cyclase activity	0.00405949	0.0358884	3	0	3	17
HFD-vs-NC	GO:0046855	0.741	0.176	Biological Process	inositol phosphate dephosphorylation	0.00405949	0.0358884	3	0	3	17
HFD-vs-NC	GO:0051004	0.741	0.176	Biological Process	regulation of lipoprotein lipase activity	0.00405949	0.0358884	0	3	3	17
HFD-vs-NC	GO:0055091	0.741	0.176	Biological Process	phospholipid homeostasis	0.00405949	0.0358884	2	1	3	17
HFD-vs-NC	GO:1903587	0.741	0.176	Biological Process	regulation of blood vessel endothelial cell proliferation involved in sprouting angiogenesis	0.00405949	0.0358884	2	1	3	17
HFD-vs-NC	GO:0048872	3.704	0.042	Biological Process	homeostasis of number of cells	0.00407945	0.0360086	12	3	15	353
HFD-vs-NC	GO:0002719	0.988	0.118	Biological Process	negative regulation of cytokine production involved in immune response	0.00412884	0.0363312	2	2	4	34
HFD-vs-NC	GO:0014912	0.988	0.118	Biological Process	negative regulation of smooth muscle cell migration	0.00412884	0.0363312	4	0	4	34
HFD-vs-NC	GO:0051209	1.975	0.061	Biological Process	release of sequestered calcium ion into cytosol	0.00415592	0.0365127	8	0	8	131
HFD-vs-NC	GO:0030258	2.716	0.05	Biological Process	lipid modification	0.0041628	0.0365165	6	5	11	221
HFD-vs-NC	GO:0071840	37.531	0.023	Biological Process	cellular component organization or biogenesis	0.00418506	0.036606	106	46	152	6517
HFD-vs-NC	GO:0030003	6.173	0.035	Biological Process	cellular cation homeostasis	0.00418594	0.036606	19	6	25	723
HFD-vs-NC	GO:0051345	5.185	0.037	Biological Process	positive regulation of hydrolase activity	0.00421614	0.0368131	12	9	21	571
HFD-vs-NC	GO:0010557	13.58	0.028	Biological Process	positive regulation of macromolecule biosynthetic process	0.00423855	0.0369518	40	15	55	1974
HFD-vs-NC	GO:0051090	4.198	0.04	Biological Process	regulation of DNA-binding transcription factor activity	0.00425553	0.0370428	13	4	17	425
HFD-vs-NC	GO:0003002	3.704	0.042	Biological Process	regionalization	0.00429594	0.0373371	11	4	15	355
HFD-vs-NC	GO:0010038	3.951	0.041	Biological Process	response to metal ion	0.00430325	0.0373432	8	8	16	390
HFD-vs-NC	GO:0006805	1.975	0.061	Biological Process	xenobiotic metabolic process	0.00435101	0.0376422	4	4	8	132
HFD-vs-NC	GO:0051283	1.975	0.061	Biological Process	negative regulation of sequestering of calcium ion	0.00435101	0.0376422	8	0	8	132
HFD-vs-NC	GO:0010647	12.593	0.028	Biological Process	positive regulation of cell communication	0.00438469	0.0378756	33	18	51	1803
HFD-vs-NC	GO:0010628	9.136	0.031	Biological Process	positive regulation of gene expression	0.00447156	0.0385672	26	11	37	1210
HFD-vs-NC	GO:0002262	2.469	0.052	Biological Process	myeloid cell homeostasis	0.00449829	0.0386427	8	2	10	192
HFD-vs-NC	GO:0060402	2.469	0.052	Biological Process	calcium ion transport into cytosol	0.00449829	0.0386427	9	1	10	192
HFD-vs-NC	GO:0140352	7.654	0.032	Biological Process	export from cell	0.00450561	0.0386427	18	13	31	965
HFD-vs-NC	GO:0010243	8.642	0.031	Biological Process	response to organonitrogen compound	0.00450764	0.0386427	23	12	35	1128
HFD-vs-NC	GO:0046434	2.222	0.056	Biological Process	organophosphate catabolic process	0.00454344	0.0387971	7	2	9	162
HFD-vs-NC	GO:0000165	6.667	0.033	Biological Process	MAPK cascade	0.00454362	0.0387971	20	7	27	806
HFD-vs-NC	GO:0032874	1.975	0.06	Biological Process	positive regulation of stress-activated MAPK cascade	0.00455307	0.0387971	6	2	8	133
HFD-vs-NC	GO:0042476	1.975	0.06	Biological Process	odontogenesis	0.00455307	0.0387971	6	2	8	133
HFD-vs-NC	GO:0009895	3.457	0.043	Biological Process	negative regulation of catabolic process	0.00457618	0.0389354	10	4	14	323
HFD-vs-NC	GO:0007435	0.988	0.114	Biological Process	salivary gland morphogenesis	0.00459112	0.0389454	4	0	4	35
HFD-vs-NC	GO:0090075	0.988	0.114	Biological Process	relaxation of muscle	0.00459112	0.0389454	3	1	4	35
HFD-vs-NC	GO:0010810	2.716	0.049	Biological Process	regulation of cell-substrate adhesion	0.00460317	0.0389599	8	3	11	224
HFD-vs-NC	GO:0061005	1.235	0.089	Biological Process	cell differentiation involved in kidney development	0.0046066	0.0389599	2	3	5	56
HFD-vs-NC	GO:0050890	3.704	0.042	Biological Process	cognition	0.00463817	0.0391683	12	3	15	358
HFD-vs-NC	GO:0051057	1.481	0.075	Biological Process	positive regulation of small GTPase mediated signal transduction	0.00468343	0.0394316	4	2	6	80
HFD-vs-NC	GO:0051591	1.728	0.066	Biological Process	response to cAMP	0.00469747	0.0394316	4	3	7	106
HFD-vs-NC	GO:2001233	3.951	0.041	Biological Process	regulation of apoptotic signaling pathway	0.00474046	0.0394316	9	7	16	394
HFD-vs-NC	GO:0031399	11.111	0.029	Biological Process	regulation of protein modification process	0.00475651	0.0394316	33	12	45	1552
HFD-vs-NC	GO:0043281	2.716	0.049	Biological Process	regulation of cysteine-type endopeptidase activity involved in apoptotic process	0.00475791	0.0394316	9	2	11	225
HFD-vs-NC	GO:0051282	1.975	0.06	Biological Process	regulation of sequestering of calcium ion	0.00476226	0.0394316	8	0	8	134
HFD-vs-NC	GO:0010467	34.815	0.024	Biological Process	gene expression	0.00477269	0.0394316	93	48	141	6000
HFD-vs-NC	GO:0023056	12.593	0.028	Biological Process	positive regulation of signaling	0.00477916	0.0394316	33	18	51	1811
HFD-vs-NC	GO:0006753	4.938	0.037	Biological Process	nucleoside phosphate metabolic process	0.00478565	0.0394316	16	4	20	540
HFD-vs-NC	GO:0001976	0.741	0.167	Biological Process	nervous system process involved in regulation of systemic arterial blood pressure	0.00480176	0.0394316	2	1	3	18
HFD-vs-NC	GO:0042308	0.741	0.167	Biological Process	negative regulation of protein import into nucleus	0.00480176	0.0394316	2	1	3	18
HFD-vs-NC	GO:0045820	0.741	0.167	Biological Process	negative regulation of glycolytic process	0.00480176	0.0394316	2	1	3	18
HFD-vs-NC	GO:0048486	0.741	0.167	Biological Process	parasympathetic nervous system development	0.00480176	0.0394316	3	0	3	18
HFD-vs-NC	GO:0051349	0.741	0.167	Biological Process	positive regulation of lyase activity	0.00480176	0.0394316	3	0	3	18
HFD-vs-NC	GO:0070166	0.741	0.167	Biological Process	enamel mineralization	0.00480176	0.0394316	2	1	3	18
HFD-vs-NC	GO:0072189	0.741	0.167	Biological Process	ureter development	0.00480176	0.0394316	2	1	3	18
HFD-vs-NC	GO:0090136	0.741	0.167	Biological Process	epithelial cell-cell adhesion	0.00480176	0.0394316	2	1	3	18
HFD-vs-NC	GO:0106070	0.741	0.167	Biological Process	regulation of adenylate cyclase-activating G protein-coupled receptor signaling pathway	0.00480176	0.0394316	2	1	3	18
HFD-vs-NC	GO:1904590	0.741	0.167	Biological Process	negative regulation of protein import	0.00480176	0.0394316	2	1	3	18
HFD-vs-NC	GO:0009987	90.617	0.02	Biological Process	cellular process	0.00481889	0.0395149	240	127	367	17960
HFD-vs-NC	GO:0045893	12.099	0.028	Biological Process	positive regulation of transcription, DNA-templated	0.00492074	0.0402335	36	13	49	1727
HFD-vs-NC	GO:1903508	12.099	0.028	Biological Process	positive regulation of nucleic acid-templated transcription	0.00492074	0.0402335	36	13	49	1727
HFD-vs-NC	GO:0032755	1.728	0.065	Biological Process	positive regulation of interleukin-6 production	0.00494444	0.0403494	5	2	7	107
HFD-vs-NC	GO:0009261	1.235	0.088	Biological Process	ribonucleotide catabolic process	0.00497058	0.0403494	4	1	5	57
HFD-vs-NC	GO:0021545	1.235	0.088	Biological Process	cranial nerve development	0.00497058	0.0403494	5	0	5	57
HFD-vs-NC	GO:0031103	1.235	0.088	Biological Process	axon regeneration	0.00497058	0.0403494	3	2	5	57
HFD-vs-NC	GO:0072577	1.235	0.088	Biological Process	endothelial cell apoptotic process	0.00497058	0.0403494	3	2	5	57
HFD-vs-NC	GO:0070304	1.975	0.059	Biological Process	positive regulation of stress-activated protein kinase signaling cascade	0.00497875	0.0403578	6	2	8	135
HFD-vs-NC	GO:0071496	3.704	0.042	Biological Process	cellular response to external stimulus	0.00500227	0.0404904	4	11	15	361
HFD-vs-NC	GO:0007160	2.716	0.048	Biological Process	cell-matrix adhesion	0.00507975	0.0410587	8	3	11	227
HFD-vs-NC	GO:0048730	0.988	0.111	Biological Process	epidermis morphogenesis	0.00508699	0.0410587	2	2	4	36
HFD-vs-NC	GO:0060562	3.704	0.041	Biological Process	epithelial tube morphogenesis	0.00512866	0.0413361	13	2	15	362
HFD-vs-NC	GO:0002064	2.963	0.046	Biological Process	epithelial cell development	0.00515225	0.0414672	9	3	12	260
HFD-vs-NC	GO:0002027	1.728	0.065	Biological Process	regulation of heart rate	0.00520106	0.0416368	7	0	7	108
HFD-vs-NC	GO:0003158	1.975	0.059	Biological Process	endothelium development	0.00520269	0.0416368	6	2	8	136
HFD-vs-NC	GO:0051208	1.975	0.059	Biological Process	sequestering of calcium ion	0.00520269	0.0416368	8	0	8	136
HFD-vs-NC	GO:0051173	20	0.026	Biological Process	positive regulation of nitrogen compound metabolic process	0.00520276	0.0416368	61	20	81	3165
HFD-vs-NC	GO:0014032	1.481	0.073	Biological Process	neural crest cell development	0.00528413	0.0422282	6	0	6	82
HFD-vs-NC	GO:0051254	12.84	0.028	Biological Process	positive regulation of RNA metabolic process	0.00533602	0.0423306	38	14	52	1865
HFD-vs-NC	GO:0050922	1.235	0.086	Biological Process	negative regulation of chemotaxis	0.00535449	0.0423306	4	1	5	58
HFD-vs-NC	GO:0072523	1.235	0.086	Biological Process	purine-containing compound catabolic process	0.00535449	0.0423306	4	1	5	58
HFD-vs-NC	GO:0021828	0.494	0.333	Biological Process	gonadotrophin-releasing hormone neuronal migration to the hypothalamus	0.00537923	0.0423306	2	0	2	6
HFD-vs-NC	GO:0021856	0.494	0.333	Biological Process	hypothalamic tangential migration using cell-axon interactions	0.00537923	0.0423306	2	0	2	6
HFD-vs-NC	GO:0042997	0.494	0.333	Biological Process	negative regulation of Golgi to plasma membrane protein transport	0.00537923	0.0423306	0	2	2	6
HFD-vs-NC	GO:0070235	0.494	0.333	Biological Process	regulation of activation-induced cell death of T cells	0.00537923	0.0423306	2	0	2	6
HFD-vs-NC	GO:0090259	0.494	0.333	Biological Process	regulation of retinal ganglion cell axon guidance	0.00537923	0.0423306	2	0	2	6
HFD-vs-NC	GO:1901166	0.494	0.333	Biological Process	neural crest cell migration involved in autonomic nervous system development	0.00537923	0.0423306	2	0	2	6
HFD-vs-NC	GO:1905065	0.494	0.333	Biological Process	positive regulation of vascular associated smooth muscle cell differentiation	0.00537923	0.0423306	1	1	2	6
HFD-vs-NC	GO:2000323	0.494	0.333	Biological Process	negative regulation of glucocorticoid receptor signaling pathway	0.00537923	0.0423306	1	1	2	6
HFD-vs-NC	GO:0055065	6.173	0.034	Biological Process	metal ion homeostasis	0.00540968	0.0424834	19	6	25	738
HFD-vs-NC	GO:0007409	4.444	0.038	Biological Process	axonogenesis	0.00541366	0.0424834	17	1	18	472
HFD-vs-NC	GO:0022600	1.728	0.064	Biological Process	digestive system process	0.00546755	0.0428468	2	5	7	109
HFD-vs-NC	GO:0043270	3.457	0.042	Biological Process	positive regulation of ion transport	0.00550711	0.0430563	10	4	14	330
HFD-vs-NC	GO:0055080	6.667	0.033	Biological Process	cation homeostasis	0.0055095	0.0430563	20	7	27	818
HFD-vs-NC	GO:0006873	6.173	0.034	Biological Process	cellular ion homeostasis	0.00559336	0.0435045	19	6	25	740
HFD-vs-NC	GO:0030595	2.716	0.048	Biological Process	leukocyte chemotaxis	0.00559458	0.0435045	8	3	11	230
HFD-vs-NC	GO:0042462	0.988	0.108	Biological Process	eye photoreceptor cell development	0.00561749	0.0435045	1	3	4	37
HFD-vs-NC	GO:0050931	0.988	0.108	Biological Process	pigment cell differentiation	0.00561749	0.0435045	4	0	4	37
HFD-vs-NC	GO:0001946	0.741	0.158	Biological Process	lymphangiogenesis	0.00562068	0.0435045	3	0	3	19
HFD-vs-NC	GO:0046838	0.741	0.158	Biological Process	phosphorylated carbohydrate dephosphorylation	0.00562068	0.0435045	3	0	3	19
HFD-vs-NC	GO:0071545	0.741	0.158	Biological Process	inositol phosphate catabolic process	0.00562068	0.0435045	3	0	3	19
HFD-vs-NC	GO:0072521	4.444	0.038	Biological Process	purine-containing compound metabolic process	0.00564874	0.043662	14	4	18	474
HFD-vs-NC	GO:0001755	1.235	0.085	Biological Process	neural crest cell migration	0.00575888	0.044392	5	0	5	59
HFD-vs-NC	GO:1900024	1.235	0.085	Biological Process	regulation of substrate adhesion-dependent cell spreading	0.00575888	0.044392	4	1	5	59
HFD-vs-NC	GO:0001666	3.457	0.042	Biological Process	response to hypoxia	0.00579938	0.0445827	10	4	14	332
HFD-vs-NC	GO:0015833	3.457	0.042	Biological Process	peptide transport	0.00579938	0.0445827	7	7	14	332
HFD-vs-NC	GO:0072503	4.938	0.036	Biological Process	cellular divalent inorganic cation homeostasis	0.0058322	0.0447742	16	4	20	550
HFD-vs-NC	GO:0006725	33.333	0.023	Biological Process	cellular aromatic compound metabolic process	0.00607036	0.0465394	93	42	135	5746
HFD-vs-NC	GO:0045935	13.827	0.027	Biological Process	positive regulation of nucleobase-containing compound metabolic process	0.00609585	0.0465969	41	15	56	2054
HFD-vs-NC	GO:0010563	4.198	0.039	Biological Process	negative regulation of phosphorus metabolic process	0.00610385	0.0465969	12	5	17	441
HFD-vs-NC	GO:0045936	4.198	0.039	Biological Process	negative regulation of phosphate metabolic process	0.00610385	0.0465969	12	5	17	441
HFD-vs-NC	GO:0032268	15.556	0.027	Biological Process	regulation of cellular protein metabolic process	0.0061108	0.0465969	44	19	63	2366
HFD-vs-NC	GO:0051403	2.716	0.047	Biological Process	stress-activated MAPK cascade	0.00614971	0.0467793	8	3	11	233
HFD-vs-NC	GO:0046578	2.469	0.05	Biological Process	regulation of Ras protein signal transduction	0.00617327	0.0467793	8	2	10	201
HFD-vs-NC	GO:0032355	1.975	0.057	Biological Process	response to estradiol	0.00617629	0.0467793	4	4	8	140
HFD-vs-NC	GO:0048846	0.988	0.105	Biological Process	axon extension involved in axon guidance	0.00618367	0.0467793	4	0	4	38
HFD-vs-NC	GO:1902284	0.988	0.105	Biological Process	neuron projection extension involved in neuron projection guidance	0.00618367	0.0467793	4	0	4	38
HFD-vs-NC	GO:0050873	1.235	0.083	Biological Process	brown fat cell differentiation	0.00618433	0.0467793	3	2	5	60
HFD-vs-NC	GO:0062012	3.704	0.041	Biological Process	regulation of small molecule metabolic process	0.00623582	0.0471059	8	7	15	370
HFD-vs-NC	GO:0070372	3.457	0.042	Biological Process	regulation of ERK1 and ERK2 cascade	0.00626101	0.047233	11	3	14	335
HFD-vs-NC	GO:0051050	8.148	0.031	Biological Process	positive regulation of transport	0.00627795	0.0472978	21	12	33	1070
HFD-vs-NC	GO:0071479	1.481	0.071	Biological Process	cellular response to ionizing radiation	0.00628836	0.0473132	3	3	6	85
HFD-vs-NC	GO:0051056	2.716	0.047	Biological Process	regulation of small GTPase mediated signal transduction	0.00634407	0.047669	8	3	11	234
HFD-vs-NC	GO:0042886	3.704	0.04	Biological Process	amide transport	0.0063868	0.0479264	8	7	15	371
HFD-vs-NC	GO:0022407	4.444	0.037	Biological Process	regulation of cell-cell adhesion	0.00640452	0.0479957	12	6	18	480
HFD-vs-NC	GO:1901652	4.938	0.036	Biological Process	response to peptide	0.00642207	0.0480636	12	8	20	555
HFD-vs-NC	GO:0090101	1.975	0.057	Biological Process	negative regulation of transmembrane receptor protein serine/threonine kinase signaling pathway	0.00643997	0.0481339	5	3	8	141
HFD-vs-NC	GO:0048569	0.741	0.15	Biological Process	post-embryonic animal organ development	0.00651824	0.0485811	2	1	3	20
HFD-vs-NC	GO:0090036	0.741	0.15	Biological Process	regulation of protein kinase C signaling	0.00651824	0.0485811	3	0	3	20
HFD-vs-NC	GO:0043170	51.605	0.022	Biological Process	macromolecule metabolic process	0.00652556	0.0485811	136	73	209	9447
HFD-vs-NC	GO:0030097	7.654	0.031	Biological Process	hemopoiesis	0.00655429	0.0487308	19	12	31	991
HFD-vs-NC	GO:0046916	1.728	0.062	Biological Process	cellular transition metal ion homeostasis	0.00663685	0.0492153	3	4	7	113
HFD-vs-NC	GO:0048661	1.728	0.062	Biological Process	positive regulation of smooth muscle cell proliferation	0.00663685	0.0492153	4	3	7	113
HFD-vs-NC	GO:0034109	1.481	0.07	Biological Process	homotypic cell-cell adhesion	0.00665199	0.0492254	2	4	6	86
HFD-vs-NC	GO:0009259	4.198	0.038	Biological Process	ribonucleotide metabolic process	0.00665561	0.0492254	13	4	17	445
HFD-vs-NC	GO:0042060	3.951	0.039	Biological Process	wound healing	0.00671441	0.0494183	10	6	16	409
HFD-vs-NC	GO:0051098	3.951	0.039	Biological Process	regulation of binding	0.00671441	0.0494183	10	6	16	409
HFD-vs-NC	GO:0007517	3.457	0.041	Biological Process	muscle organ development	0.00675163	0.0494183	9	5	14	338
HFD-vs-NC	GO:0001569	0.988	0.103	Biological Process	branching involved in blood vessel morphogenesis	0.0067865	0.0494183	4	0	4	39
HFD-vs-NC	GO:0007431	0.988	0.103	Biological Process	salivary gland development	0.0067865	0.0494183	4	0	4	39
HFD-vs-NC	GO:0030808	0.988	0.103	Biological Process	regulation of nucleotide biosynthetic process	0.0067865	0.0494183	3	1	4	39
HFD-vs-NC	GO:0034698	0.988	0.103	Biological Process	response to gonadotropin	0.0067865	0.0494183	2	2	4	39
HFD-vs-NC	GO:0045747	0.988	0.103	Biological Process	positive regulation of Notch signaling pathway	0.0067865	0.0494183	3	1	4	39
HFD-vs-NC	GO:0070528	0.988	0.103	Biological Process	protein kinase C signaling	0.0067865	0.0494183	3	1	4	39
HFD-vs-NC	GO:0090049	0.988	0.103	Biological Process	regulation of cell migration involved in sprouting angiogenesis	0.0067865	0.0494183	3	1	4	39
HFD-vs-NC	GO:0097421	0.988	0.103	Biological Process	liver regeneration	0.0067865	0.0494183	2	2	4	39
HFD-vs-NC	GO:1900371	0.988	0.103	Biological Process	regulation of purine nucleotide biosynthetic process	0.0067865	0.0494183	3	1	4	39
HFD-vs-NC	GO:0045860	3.704	0.04	Biological Process	positive regulation of protein kinase activity	0.00685746	0.0498708	12	3	15	374
HFD-vs-NC	GO:0030072	3.21	0.043	Biological Process	peptide hormone secretion	0.00688077	0.0499761	7	6	13	304
HFE-vs-HFD	GO:0004962	20	0.5	Molecular Function	endothelin receptor activity	0.000483372	0.0348028	0	1	1	2
HFE-vs-HFD	GO:0031702	20	0.143	Molecular Function	type 1 angiotensin receptor binding	0.00169098	0.0391266	0	1	1	7
HFE-vs-HFD	GO:0015379	20	0.111	Molecular Function	potassium:chloride symporter activity	0.0021737	0.0391266	0	1	1	9
HFE-vs-HFD	GO:0031701	20	0.111	Molecular Function	angiotensin receptor binding	0.0021737	0.0391266	0	1	1	9
HFE-vs-HFD	GO:0102991	20	0.067	Molecular Function	myristoyl-CoA hydrolase activity	0.00362074	0.0424546	0	1	1	15
HFE-vs-HFD	GO:0015377	20	0.056	Molecular Function	cation:chloride symporter activity	0.00434362	0.0424546	0	1	1	18
HFE-vs-HFD	GO:0016290	20	0.053	Molecular Function	palmitoyl-CoA hydrolase activity	0.00458449	0.0424546	0	1	1	19
HFE-vs-HFD	GO:0004550	20	0.048	Molecular Function	nucleoside diphosphate kinase activity	0.00506609	0.0424546	1	0	1	21
HFE-vs-HFD	GO:0015296	20	0.045	Molecular Function	anion:cation symporter activity	0.00530682	0.0424546	0	1	1	22
HFE-vs-HFD	GO:0007497	20	1	Biological Process	posterior midgut development	0.000240223	0.0485359	0	1	1	1
HFE-vs-HFD	GO:0035645	20	1	Biological Process	enteric smooth muscle cell differentiation	0.000240223	0.0485359	0	1	1	1
HFE-vs-HFD	GO:0055067	40	0.012	Biological Process	monovalent inorganic cation homeostasis	0.000652559	0.0485359	0	2	2	170
HFE-vs-HFD	GO:0014043	20	0.25	Biological Process	negative regulation of neuron maturation	0.000960615	0.0485359	0	1	1	4
HFE-vs-HFD	GO:0060465	20	0.25	Biological Process	pharynx development	0.000960615	0.0485359	0	1	1	4
HFE-vs-HFD	GO:1901491	20	0.25	Biological Process	negative regulation of lymphangiogenesis	0.000960615	0.0485359	0	1	1	4
HFE-vs-HFD	GO:0014826	20	0.2	Biological Process	vein smooth muscle contraction	0.00120065	0.0485359	0	1	1	5
HFE-vs-HFD	GO:0097018	20	0.2	Biological Process	renal albumin absorption	0.00120065	0.0485359	0	1	1	5
HFE-vs-HFD	GO:1901135	60	0.003	Biological Process	carbohydrate derivative metabolic process	0.00124266	0.0485359	1	2	3	1067
HFE-vs-HFD	GO:1990839	20	0.167	Biological Process	response to endothelin	0.00144065	0.0485359	0	1	1	6
HFE-vs-HFD	GO:0060406	20	0.143	Biological Process	positive regulation of penile erection	0.00168059	0.0485359	0	1	1	7
HFE-vs-HFD	GO:1901490	20	0.143	Biological Process	regulation of lymphangiogenesis	0.00168059	0.0485359	0	1	1	7
HFE-vs-HFD	GO:0001999	20	0.125	Biological Process	renal response to blood flow involved in circulatory renin-angiotensin regulation of systemic arterial blood pressure	0.00192049	0.0485359	0	1	1	8
HFE-vs-HFD	GO:0002001	20	0.125	Biological Process	renin secretion into blood stream	0.00192049	0.0485359	0	1	1	8
HFE-vs-HFD	GO:0042760	20	0.125	Biological Process	very long-chain fatty acid catabolic process	0.00192049	0.0485359	0	1	1	8
HFE-vs-HFD	GO:0097017	20	0.125	Biological Process	renal protein absorption	0.00192049	0.0485359	0	1	1	8
HFE-vs-HFD	GO:0097402	20	0.125	Biological Process	neuroblast migration	0.00192049	0.0485359	0	1	1	8
HFE-vs-HFD	GO:0060405	20	0.111	Biological Process	regulation of penile erection	0.00216034	0.0485359	0	1	1	9
HFE-vs-HFD	GO:1904383	20	0.111	Biological Process	response to sodium phosphate	0.00216034	0.0485359	0	1	1	9
HFE-vs-HFD	GO:0006228	20	0.1	Biological Process	UTP biosynthetic process	0.00240015	0.0485359	1	0	1	10
HFE-vs-HFD	GO:0031620	20	0.1	Biological Process	regulation of fever generation	0.00240015	0.0485359	0	1	1	10
HFE-vs-HFD	GO:0070294	20	0.1	Biological Process	renal sodium ion absorption	0.00240015	0.0485359	0	1	1	10
HFE-vs-HFD	GO:1903430	20	0.1	Biological Process	negative regulation of cell maturation	0.00240015	0.0485359	0	1	1	10
HFE-vs-HFD	GO:0006790	40	0.006	Biological Process	sulfur compound metabolic process	0.00257528	0.0485359	0	2	2	340
HFE-vs-HFD	GO:0006183	20	0.091	Biological Process	GTP biosynthetic process	0.00263991	0.0485359	1	0	1	11
HFE-vs-HFD	GO:0042045	20	0.091	Biological Process	epithelial fluid transport	0.00263991	0.0485359	0	1	1	11
HFE-vs-HFD	GO:0086100	20	0.091	Biological Process	endothelin receptor signaling pathway	0.00263991	0.0485359	0	1	1	11
HFE-vs-HFD	GO:0007494	20	0.083	Biological Process	midgut development	0.00287963	0.0485359	0	1	1	12
HFE-vs-HFD	GO:0046051	20	0.083	Biological Process	UTP metabolic process	0.00287963	0.0485359	1	0	1	12
HFE-vs-HFD	GO:0001660	20	0.077	Biological Process	fever generation	0.0031193	0.0485359	0	1	1	13
HFE-vs-HFD	GO:0003096	20	0.077	Biological Process	renal sodium ion transport	0.0031193	0.0485359	0	1	1	13
HFE-vs-HFD	GO:0032341	20	0.077	Biological Process	aldosterone metabolic process	0.0031193	0.0485359	0	1	1	13
HFE-vs-HFD	GO:0035810	20	0.077	Biological Process	positive regulation of urine volume	0.0031193	0.0485359	0	1	1	13
HFE-vs-HFD	GO:0006241	20	0.071	Biological Process	CTP biosynthetic process	0.00335892	0.0485359	1	0	1	14
HFE-vs-HFD	GO:0008212	20	0.071	Biological Process	mineralocorticoid metabolic process	0.00335892	0.0485359	0	1	1	14
HFE-vs-HFD	GO:0014041	20	0.071	Biological Process	regulation of neuron maturation	0.00335892	0.0485359	0	1	1	14
HFE-vs-HFD	GO:0043084	20	0.071	Biological Process	penile erection	0.00335892	0.0485359	0	1	1	14
HFE-vs-HFD	GO:0009209	20	0.067	Biological Process	pyrimidine ribonucleoside triphosphate biosynthetic process	0.0035985	0.0485359	1	0	1	15
HFE-vs-HFD	GO:0030202	20	0.067	Biological Process	heparin metabolic process	0.0035985	0.0485359	0	1	1	15
HFE-vs-HFD	GO:0031650	20	0.067	Biological Process	regulation of heat generation	0.0035985	0.0485359	0	1	1	15
HFE-vs-HFD	GO:0035815	20	0.067	Biological Process	positive regulation of renal sodium excretion	0.0035985	0.0485359	0	1	1	15
HFE-vs-HFD	GO:0001991	20	0.062	Biological Process	regulation of systemic arterial blood pressure by circulatory renin-angiotensin	0.00383803	0.0490112	0	1	1	16
HFE-vs-HFD	GO:0009150	40	0.005	Biological Process	purine ribonucleotide metabolic process	0.00397479	0.0490112	1	1	2	424
HFE-vs-HFD	GO:0046036	20	0.059	Biological Process	CTP metabolic process	0.00407752	0.0490112	1	0	1	17
HFE-vs-HFD	GO:0048484	20	0.056	Biological Process	enteric nervous system development	0.00431695	0.0490112	0	1	1	18
HFE-vs-HFD	GO:0009259	40	0.004	Biological Process	ribonucleotide metabolic process	0.00436983	0.0490112	1	1	2	445
HFE-vs-HFD	GO:0006163	40	0.004	Biological Process	purine nucleotide metabolic process	0.00442773	0.0490112	1	1	2	448
HFE-vs-HFD	GO:0001946	20	0.053	Biological Process	lymphangiogenesis	0.00455635	0.0490112	0	1	1	19
HFE-vs-HFD	GO:0009148	20	0.053	Biological Process	pyrimidine nucleoside triphosphate biosynthetic process	0.00455635	0.0490112	1	0	1	19
HFE-vs-HFD	GO:0009208	20	0.053	Biological Process	pyrimidine ribonucleoside triphosphate metabolic process	0.00455635	0.0490112	1	0	1	19
HFE-vs-HFD	GO:0019693	40	0.004	Biological Process	ribose phosphate metabolic process	0.00456423	0.0490112	1	1	2	455
HFE-vs-HFD	GO:0072521	40	0.004	Biological Process	purine-containing compound metabolic process	0.00494467	0.0490112	1	1	2	474
HFE-vs-HFD	GO:0007620	20	0.045	Biological Process	copulation	0.00527425	0.0490112	0	1	1	22
HFE-vs-HFD	GO:0061318	20	0.045	Biological Process	renal filtration cell differentiation	0.00527425	0.0490112	0	1	1	22
HFE-vs-HFD	GO:0072112	20	0.045	Biological Process	glomerular visceral epithelial cell differentiation	0.00527425	0.0490112	0	1	1	22
HFE-vs-HFD	GO:0009220	20	0.043	Biological Process	pyrimidine ribonucleotide biosynthetic process	0.00551346	0.0490112	1	0	1	23
HFE-vs-HFD	GO:0072311	20	0.043	Biological Process	glomerular epithelial cell differentiation	0.00551346	0.0490112	0	1	1	23
HFE-vs-HFD	GO:0036303	20	0.042	Biological Process	lymph vessel morphogenesis	0.00575262	0.0490112	0	1	1	24
HFE-vs-HFD	GO:0055064	20	0.042	Biological Process	chloride ion homeostasis	0.00575262	0.0490112	0	1	1	24
HFE-vs-HFD	GO:0009147	20	0.04	Biological Process	pyrimidine nucleoside triphosphate metabolic process	0.00599174	0.0490112	1	0	1	25
HFE-vs-HFD	GO:0014821	20	0.04	Biological Process	phasic smooth muscle contraction	0.00599174	0.0490112	0	1	1	25
HFE-vs-HFD	GO:0055083	20	0.04	Biological Process	monovalent inorganic anion homeostasis	0.00599174	0.0490112	0	1	1	25
HFE-vs-HFD	GO:0044281	60	0.002	Biological Process	small molecule metabolic process	0.00600779	0.0490112	1	2	3	1839
HFE-vs-HFD	GO:0009117	40	0.004	Biological Process	nucleotide metabolic process	0.00612723	0.0490112	1	1	2	529
HFE-vs-HFD	GO:0030318	20	0.038	Biological Process	melanocyte differentiation	0.00623081	0.0490112	0	1	1	26
HFE-vs-HFD	GO:0035813	20	0.038	Biological Process	regulation of renal sodium excretion	0.00623081	0.0490112	0	1	1	26
HFE-vs-HFD	GO:0072010	20	0.038	Biological Process	glomerular epithelium development	0.00623081	0.0490112	0	1	1	26
HFE-vs-HFD	GO:1902074	20	0.038	Biological Process	response to salt	0.00623081	0.0490112	0	1	1	26
HFE-vs-HFD	GO:1903429	20	0.038	Biological Process	regulation of cell maturation	0.00623081	0.0490112	0	1	1	26
HFE-vs-HFD	GO:0006753	40	0.004	Biological Process	nucleoside phosphate metabolic process	0.00637812	0.0490112	1	1	2	540
HFE-vs-HFD	GO:0003071	20	0.037	Biological Process	renal system process involved in regulation of systemic arterial blood pressure	0.00646983	0.0490112	0	1	1	27
HFE-vs-HFD	GO:0035809	20	0.037	Biological Process	regulation of urine volume	0.00646983	0.0490112	0	1	1	27
HFE-vs-HFD	GO:0046039	20	0.037	Biological Process	GTP metabolic process	0.00646983	0.0490112	1	0	1	27
HFE-vs-HFD	GO:0014829	20	0.036	Biological Process	vascular associated smooth muscle contraction	0.00670881	0.0494663	0	1	1	28
HFE-vs-HFD	GO:0035812	20	0.036	Biological Process	renal sodium excretion	0.00670881	0.0494663	0	1	1	28
HFE-vs-HFD	GO:0031649	20	0.034	Biological Process	heat generation	0.00694775	0.0494733	0	1	1	29
HFE-vs-HFD	GO:0044062	20	0.033	Biological Process	regulation of excretion	0.00718663	0.0494733	0	1	1	30
HFE-vs-HFD	GO:0070633	20	0.033	Biological Process	transepithelial transport	0.00718663	0.0494733	0	1	1	30
HFE-vs-HFD	GO:0001945	20	0.032	Biological Process	lymph vessel development	0.00742547	0.0494733	0	1	1	31
HFE-vs-HFD	GO:0003081	20	0.032	Biological Process	regulation of systemic arterial blood pressure by renin-angiotensin	0.00742547	0.0494733	0	1	1	31
HFE-vs-HFD	GO:0006221	20	0.032	Biological Process	pyrimidine nucleotide biosynthetic process	0.00742547	0.0494733	1	0	1	31
HFE-vs-HFD	GO:0042044	20	0.032	Biological Process	fluid transport	0.00742547	0.0494733	0	1	1	31
HFE-vs-HFD	GO:0070293	20	0.032	Biological Process	renal absorption	0.00742547	0.0494733	0	1	1	31
