# Supplementary material for: Integrative profiling of transcriptome and metabolome of skeletal muscle after endurance exercise in a high-fat diet
Source: Clinics (Sao Paulo). 2026 May 28;81:101009. doi: 10.1016/j.clinsp.2026.101009 (PMC13235382; doi:10.1016/j.clinsp.2026.101009)
Supplement: Supplementary file 4 [file mmc4.xlsx]

## Sheet: Sheet1
Group	KEGG_A_class	KEGG_B_class	Pathway	NC-vs-NE (15)	All (1005)	Pvalue	Qvalue	Pathway ID	Metabolites	C_IDs
NE-vs-NC	Metabolism	Chemical structure transformation maps	Biosynthesis of alkaloids derived from terpenoid and polyketide	3	25	0.00508537	0.254269	ko01066	M303T65_POS(Acetyl coenzyme a);M398T173_POS(Solanidine);M396T174_POS(Solasodine)	C00024+C06543+C10822
NE-vs-NC	Metabolism	Amino acid metabolism	Lysine degradation	2	17	0.0248582	0.334097	ko00310	M303T65_POS(Acetyl coenzyme a);M189T531_POS(N6,N6,N6-Trimethyl-L-lysine)	C00024+C03793
NE-vs-NC	Metabolism	Lipid metabolism	Fatty acid elongation	1	2	0.0296426	0.334097	ko00062	M303T65_POS(Acetyl coenzyme a)	C00024
HFD-vs-NC	Organismal Systems	Nervous system	Retrograde endocannabinoid signaling	4	17	0.00133497	0.0758548	ko04723	M757T145_1_POS(1,2-dihexadecanoyl-sn-glycero-3-phosphocholine);M552T35_POS(1,2-dihexadecanoyl-sn-glycerol);M749T146_POS(Phosphatidylethanolamine);M303T39_NEG(Arachidonic acid (peroxide free))	C00157+C00165+C00350+C00219
HFD-vs-NC	Metabolism	Lipid metabolism	Linoleic acid metabolism	3	8	0.00134256	0.0758548	ko00591	M757T145_1_POS(1,2-dihexadecanoyl-sn-glycero-3-phosphocholine);M277T45_NEG(.gamma.-linolenic acid);M303T39_NEG(Arachidonic acid (peroxide free))	C00157+C06426+C00219
HFD-vs-NC	Metabolism	Amino acid metabolism	Arginine biosynthesis	3	11	0.00371317	0.100178	ko00220	M176T378_POS(L-citrulline);M61T106_POS(Urea);M173T352_NEG(N-.alpha.-acetyl-l-ornithine)	C00327+C00086+C00437
HFD-vs-NC	Organismal Systems	Immune system	Platelet activation	3	11	0.00371317	0.100178	ko04611	M552T35_POS(1,2-dihexadecanoyl-sn-glycerol);M426T443_2_NEG(Adenosine 5'-diphosphate);M303T39_NEG(Arachidonic acid (peroxide free))	C00165+C00008+C00219
HFD-vs-NC	Organismal Systems	Nervous system	Long-term depression	2	4	0.00531916	0.100178	ko04730	M552T35_POS(1,2-dihexadecanoyl-sn-glycerol);M303T39_NEG(Arachidonic acid (peroxide free))	C00165+C00219
HFD-vs-NC	Organismal Systems	Sensory system	Phototransduction - fly	2	4	0.00531916	0.100178	ko04745	M552T35_POS(1,2-dihexadecanoyl-sn-glycerol);M303T39_NEG(Arachidonic acid (peroxide free))	C00165+C00219
HFD-vs-NC	Organismal Systems	Sensory system	Inflammatory mediator regulation of TRP channels	3	16	0.0113442	0.16598	ko04750	M552T35_POS(1,2-dihexadecanoyl-sn-glycerol);M301T40_NEG(5s-hydroxy-6e,8z,11z,14z-eicosatetraenoic acid);M303T39_NEG(Arachidonic acid (peroxide free))	C00165+C04805+C00219
HFD-vs-NC	Organismal Systems	Immune system	Fc gamma R-mediated phagocytosis	2	6	0.0127924	0.16598	ko04666	M552T35_POS(1,2-dihexadecanoyl-sn-glycerol);M303T39_NEG(Arachidonic acid (peroxide free))	C00165+C00219
HFD-vs-NC	Organismal Systems	Digestive system	Gastric acid secretion	2	7	0.0175665	0.16598	ko04971	M552T35_POS(1,2-dihexadecanoyl-sn-glycerol);M146T214_POS(Acetylcholine)	C00165+C01996
HFD-vs-NC	Organismal Systems	Digestive system	Pancreatic secretion	2	7	0.0175665	0.16598	ko04972	M552T35_POS(1,2-dihexadecanoyl-sn-glycerol);M146T214_POS(Acetylcholine)	C00165+C01996
HFD-vs-NC	Metabolism	Lipid metabolism	Arachidonic acid metabolism	3	20	0.0212364	0.16598	ko00590	M757T145_1_POS(1,2-dihexadecanoyl-sn-glycero-3-phosphocholine);M301T40_NEG(5s-hydroxy-6e,8z,11z,14z-eicosatetraenoic acid);M303T39_NEG(Arachidonic acid (peroxide free))	C00157+C04805+C00219
HFD-vs-NC	Organismal Systems	Immune system	Fc epsilon RI signaling pathway	2	8	0.0229745	0.16598	ko04664	M552T35_POS(1,2-dihexadecanoyl-sn-glycerol);M303T39_NEG(Arachidonic acid (peroxide free))	C00165+C00219
HFD-vs-NC	Organismal Systems	Endocrine system	GnRH signaling pathway	2	8	0.0229745	0.16598	ko04912	M552T35_POS(1,2-dihexadecanoyl-sn-glycerol);M303T39_NEG(Arachidonic acid (peroxide free))	C00165+C00219
HFD-vs-NC	Organismal Systems	Digestive system	Carbohydrate digestion and absorption	2	8	0.0229745	0.16598	ko04973	M552T35_POS(1,2-dihexadecanoyl-sn-glycerol);M97T57_1_POS(Propanoic acid)	C00165+C00163
HFD-vs-NC	Environmental Information Processing	Signal transduction	cAMP signaling pathway	3	22	0.0275128	0.16598	ko04024	M552T35_POS(1,2-dihexadecanoyl-sn-glycerol);M146T214_POS(Acetylcholine);M326T36_POS(N-oleoylethanolamine)	C00165+C01996+C20792
HFD-vs-NC	Organismal Systems	Nervous system	Cholinergic synapse	2	9	0.0289753	0.16598	ko04725	M552T35_POS(1,2-dihexadecanoyl-sn-glycerol);M146T214_POS(Acetylcholine)	C00165+C01996
HFD-vs-NC	Organismal Systems	Endocrine system	Insulin secretion	2	9	0.0289753	0.16598	ko04911	M552T35_POS(1,2-dihexadecanoyl-sn-glycerol);M146T214_POS(Acetylcholine)	C00165+C01996
HFD-vs-NC	Organismal Systems	Digestive system	Salivary secretion	2	9	0.0289753	0.16598	ko04970	M552T35_POS(1,2-dihexadecanoyl-sn-glycerol);M146T214_POS(Acetylcholine)	C00165+C01996
HFD-vs-NC	Human Diseases	Infectious disease: parasitic	Amoebiasis	2	9	0.0289753	0.16598	ko05146	M552T35_POS(1,2-dihexadecanoyl-sn-glycerol);M303T39_NEG(Arachidonic acid (peroxide free))	C00165+C00219
HFD-vs-NC	Cellular Processes	Cell motility	Regulation of actin cytoskeleton	1	1	0.0308458	0.16598	ko04810	M146T214_POS(Acetylcholine)	C01996
HFD-vs-NC	Human Diseases	Infectious disease: bacterial	Epithelial cell signaling in Helicobacter pylori infection	1	1	0.0308458	0.16598	ko05120	M61T106_POS(Urea)	C00086
HFD-vs-NC	Organismal Systems	Circulatory system	Vascular smooth muscle contraction	2	10	0.0355296	0.174558	ko04270	M552T35_POS(1,2-dihexadecanoyl-sn-glycerol);M303T39_NEG(Arachidonic acid (peroxide free))	C00165+C00219
HFD-vs-NC	Organismal Systems	Endocrine system	Oxytocin signaling pathway	2	10	0.0355296	0.174558	ko04921	M552T35_POS(1,2-dihexadecanoyl-sn-glycerol);M303T39_NEG(Arachidonic acid (peroxide free))	C00165+C00219
HFD-vs-NC	Organismal Systems	Sensory system	Taste transduction	3	26	0.0427329	0.1962	ko04742	M146T214_POS(Acetylcholine);M287T324_POS(Salicin);M426T443_2_NEG(Adenosine 5'-diphosphate)	C01996+C01451+C00008
HFD-vs-NC	Metabolism	Lipid metabolism	Glycerophospholipid metabolism	3	27	0.0470846	0.1962	ko00564	M757T145_1_POS(1,2-dihexadecanoyl-sn-glycero-3-phosphocholine);M146T214_POS(Acetylcholine);M749T146_POS(Phosphatidylethanolamine)	C00157+C01996+C00350
HFE-vs-HFD	Metabolism	Nucleotide metabolism	Purine metabolism	7	56	0.0022627	0.237583	ko00230	M137T169_2_POS(Hypoxanthine);M337T423_NEG(5'-phosphoribosyl-5-amino-4-imidazolecarboxamide (aicar));M426T443_2_NEG(Adenosine 5'-diphosphate);M229T422_NEG(D-ribose 5-phosphate);M282T256_NEG(His-Lys);M267T211_NEG(Inosine);M151T207_2_NEG(Xanthine)	C00262+C04677+C00008+C00117+C00387+C00294+C00385	0.125
HFE-vs-HFD	Organismal Systems	Digestive system	Carbohydrate digestion and absorption	2	8	0.0289281	0.436042	ko04973	M552T35_POS(1,2-dihexadecanoyl-sn-glycerol);M97T57_1_POS(Propanoic acid)	C00165+C00163	0.25
